# Supplementary material for: Evidence of acclimatization or adaptation in Hawaiian corals to higher ocean temperatures
Source: PeerJ. 2018 Aug 7;6:e5347. doi: 10.7717/peerj.5347 (PMC6086081; doi:10.7717/peerj.5347)
Supplement: Data S1 [file peerj-06-5347-s001.xlsx]

## Sheet: Indiv response complete
Year	Treatment	Irradiance	Species	Individual	Day	Health	Mortality (1 alive; 0 dead)					Scale used
2017	Heated	S	Porites compressa	F-47	0	1	1					D	0, 4
2017	Heated	S	Porites compressa	F-47	4	1	1					N	1
2017	Heated	S	Porites compressa	F-47	6	1	1					B	3
2017	Heated	S	Porites compressa	F-47	8	1	1					P	2
2017	Heated	S	Porites compressa	F-47	11	1	1
2017	Heated	S	Porites compressa	F-47	12	2	1
2017	Heated	S	Porites compressa	F-47	14	2	1
2017	Heated	S	Porites compressa	F-47	20	4	0
2017	Heated	S	Porites compressa	F-47	25	4	0
2017	Heated	S	Porites compressa	F-47	29	4	0
2017	Heated	S	Montipora capitata	M-74	0	1	1
2017	Heated	S	Montipora capitata	M-74	4	1	1
2017	Heated	S	Montipora capitata	M-74	6	1	1
2017	Heated	S	Montipora capitata	M-74	8	1	1
2017	Heated	S	Montipora capitata	M-74	11	2	1
2017	Heated	S	Montipora capitata	M-74	12	2	1
2017	Heated	S	Montipora capitata	M-74	14	2	1
2017	Heated	S	Montipora capitata	M-74	20	2	1
2017	Heated	S	Montipora capitata	M-74	25	3	1
2017	Heated	S	Montipora capitata	M-74	29	3	1
2017	Heated	S	Fungia scuteria	B-57	0	1	1
2017	Heated	S	Fungia scuteria	B-57	4	1	1
2017	Heated	S	Fungia scuteria	B-57	6	1	1
2017	Heated	S	Fungia scuteria	B-57	8	1	1
2017	Heated	S	Fungia scuteria	B-57	11	2	1
2017	Heated	S	Fungia scuteria	B-57	12	2	1
2017	Heated	S	Fungia scuteria	B-57	14	2	1
2017	Heated	S	Fungia scuteria	B-57	20	2	1
2017	Heated	S	Fungia scuteria	B-57	25	3	1
2017	Heated	S	Fungia scuteria	B-57	29	3	1
2017	Heated	S	Fungia scuteria	B-97	0	2	1
2017	Heated	S	Fungia scuteria	B-97	4	1	1
2017	Heated	S	Fungia scuteria	B-97	6	1	1
2017	Heated	S	Fungia scuteria	B-97	8	1	1
2017	Heated	S	Fungia scuteria	B-97	11	2	1
2017	Heated	S	Fungia scuteria	B-97	12	2	1
2017	Heated	S	Fungia scuteria	B-97	14	2	1
2017	Heated	S	Fungia scuteria	B-97	20	2	1
2017	Heated	S	Fungia scuteria	B-97	25	2	1
2017	Heated	S	Fungia scuteria	B-97	29	3	1
2017	Heated	S	Pocillopora damicornis	P-13	0	1	1
2017	Heated	S	Pocillopora damicornis	P-13	4	1	1
2017	Heated	S	Pocillopora damicornis	P-13	6	2	1
2017	Heated	S	Pocillopora damicornis	P-13	8	1	1
2017	Heated	S	Pocillopora damicornis	P-13	11	2	1
2017	Heated	S	Pocillopora damicornis	P-13	12	2	1
2017	Heated	S	Pocillopora damicornis	P-13	14	3	1
2017	Heated	S	Pocillopora damicornis	P-13	20	4	0
2017	Heated	S	Pocillopora damicornis	P-13	25	4	0
2017	Heated	S	Pocillopora damicornis	P-13	29	4	0
2017	Heated	S	Montipora capitata	M-97	0	1	1
2017	Heated	S	Montipora capitata	M-97	4	1	1
2017	Heated	S	Montipora capitata	M-97	6	1	1
2017	Heated	S	Montipora capitata	M-97	8	1	1
2017	Heated	S	Montipora capitata	M-97	11	2	1
2017	Heated	S	Montipora capitata	M-97	12	2	1
2017	Heated	S	Montipora capitata	M-97	14	2	1
2017	Heated	S	Montipora capitata	M-97	20	3	1
2017	Heated	S	Montipora capitata	M-97	25	3	1
2017	Heated	S	Montipora capitata	M-97	29	3	1
2017	Heated	S	Pocillopora damicornis	P-12	0	1	1
2017	Heated	S	Pocillopora damicornis	P-12	4	2	1
2017	Heated	S	Pocillopora damicornis	P-12	6	2	1
2017	Heated	S	Pocillopora damicornis	P-12	8	4	0
2017	Heated	S	Pocillopora damicornis	P-12	11	4	0
2017	Heated	S	Pocillopora damicornis	P-12	12	4	0
2017	Heated	S	Pocillopora damicornis	P-12	14	4	0
2017	Heated	S	Pocillopora damicornis	P-12	20	4	0
2017	Heated	S	Pocillopora damicornis	P-12	25	4	0
2017	Heated	S	Pocillopora damicornis	P-12	29	4	0
2017	Heated	S	Montipora capitata	M-43	0	1	1
2017	Heated	S	Montipora capitata	M-43	4	1	1
2017	Heated	S	Montipora capitata	M-43	6	2	1
2017	Heated	S	Montipora capitata	M-43	8	1	1
2017	Heated	S	Montipora capitata	M-43	11	2	1
2017	Heated	S	Montipora capitata	M-43	12	2	1
2017	Heated	S	Montipora capitata	M-43	14	2	1
2017	Heated	S	Montipora capitata	M-43	20	2	1
2017	Heated	S	Montipora capitata	M-43	25	3	1
2017	Heated	S	Montipora capitata	M-43	29	3	1
2017	Heated	S	Porites compressa	F-29	0	1	1
2017	Heated	S	Porites compressa	F-29	4	1	1
2017	Heated	S	Porites compressa	F-29	6	1	1
2017	Heated	S	Porites compressa	F-29	8	1	1
2017	Heated	S	Porites compressa	F-29	11	2	1
2017	Heated	S	Porites compressa	F-29	12	4	0
2017	Heated	S	Porites compressa	F-29	14	4	0
2017	Heated	S	Porites compressa	F-29	20	4	0
2017	Heated	S	Porites compressa	F-29	25	4	0
2017	Heated	S	Porites compressa	F-29	29	4	0
2017	Heated	S	Fungia scuteria	B-32	0	1	1
2017	Heated	S	Fungia scuteria	B-32	4	1	1
2017	Heated	S	Fungia scuteria	B-32	6	1	1
2017	Heated	S	Fungia scuteria	B-32	8	1	1
2017	Heated	S	Fungia scuteria	B-32	11	2	1
2017	Heated	S	Fungia scuteria	B-32	12	2	1
2017	Heated	S	Fungia scuteria	B-32	14	2	1
2017	Heated	S	Fungia scuteria	B-32	20	2	1
2017	Heated	S	Fungia scuteria	B-32	25	4	0
2017	Heated	S	Fungia scuteria	B-32	29	4	0
2017	Heated	S	Fungia scuteria	B-14	0	1	1
2017	Heated	S	Fungia scuteria	B-14	4	1	1
2017	Heated	S	Fungia scuteria	B-14	6	1	1
2017	Heated	S	Fungia scuteria	B-14	8	1	1
2017	Heated	S	Fungia scuteria	B-14	11	2	1
2017	Heated	S	Fungia scuteria	B-14	12	2	1
2017	Heated	S	Fungia scuteria	B-14	14	2	1
2017	Heated	S	Fungia scuteria	B-14	20	2	1
2017	Heated	S	Fungia scuteria	B-14	25	2	1
2017	Heated	S	Fungia scuteria	B-14	29	2	1
2017	Heated	S	Porites compressa	F-113	0	1	1
2017	Heated	S	Porites compressa	F-113	4	4	0
2017	Heated	S	Porites compressa	F-113	6	3	1
2017	Heated	S	Porites compressa	F-113	8	3	1
2017	Heated	S	Porites compressa	F-113	11	3	1
2017	Heated	S	Porites compressa	F-113	12	4	0
2017	Heated	S	Porites compressa	F-113	14	4	0
2017	Heated	S	Porites compressa	F-113	20	4	0
2017	Heated	S	Porites compressa	F-113	25	4	0
2017	Heated	S	Porites compressa	F-113	29	4	0
2017	Heated	S	Fungia scuteria	B-44	0	1	1
2017	Heated	S	Fungia scuteria	B-44	4	1	1
2017	Heated	S	Fungia scuteria	B-44	6	1	1
2017	Heated	S	Fungia scuteria	B-44	8	1	1
2017	Heated	S	Fungia scuteria	B-44	11	2	1
2017	Heated	S	Fungia scuteria	B-44	12	2	1
2017	Heated	S	Fungia scuteria	B-44	14	2	1
2017	Heated	S	Fungia scuteria	B-44	20	2	1
2017	Heated	S	Fungia scuteria	B-44	25	2	1
2017	Heated	S	Fungia scuteria	B-44	29	3	1
2017	Heated	S	Montipora capitata	M-29	0	1	1
2017	Heated	S	Montipora capitata	M-29	4	1	1
2017	Heated	S	Montipora capitata	M-29	6	1	1
2017	Heated	S	Montipora capitata	M-29	8	1	1
2017	Heated	S	Montipora capitata	M-29	11	3	1
2017	Heated	S	Montipora capitata	M-29	12	3	1
2017	Heated	S	Montipora capitata	M-29	14	2	1
2017	Heated	S	Montipora capitata	M-29	20	4	0
2017	Heated	S	Montipora capitata	M-29	25	4	0
2017	Heated	S	Montipora capitata	M-29	29	4	0
2017	Heated	S	Pocillopora damicornis	P-02	0	1	1
2017	Heated	S	Pocillopora damicornis	P-02	4	2	1
2017	Heated	S	Pocillopora damicornis	P-02	6	1	1
2017	Heated	S	Pocillopora damicornis	P-02	8	1	1
2017	Heated	S	Pocillopora damicornis	P-02	11	2	1
2017	Heated	S	Pocillopora damicornis	P-02	12	3	1
2017	Heated	S	Pocillopora damicornis	P-02	14	2	1
2017	Heated	S	Pocillopora damicornis	P-02	20	3	1
2017	Heated	S	Pocillopora damicornis	P-02	25	3	1
2017	Heated	S	Pocillopora damicornis	P-02	29	3	1
2017	Heated	S	Porites compressa	F-110	0	1	1
2017	Heated	S	Porites compressa	F-110	4	1	1
2017	Heated	S	Porites compressa	F-110	6	1	1
2017	Heated	S	Porites compressa	F-110	8	2	1
2017	Heated	S	Porites compressa	F-110	11	2	1
2017	Heated	S	Porites compressa	F-110	12	3	1
2017	Heated	S	Porites compressa	F-110	14	2	1
2017	Heated	S	Porites compressa	F-110	20	4	0
2017	Heated	S	Porites compressa	F-110	25	4	0
2017	Heated	S	Porites compressa	F-110	29	4	0
2017	Heated	S	Montipora capitata	M-55	0	1	1
2017	Heated	S	Montipora capitata	M-55	4	1	1
2017	Heated	S	Montipora capitata	M-55	6	1	1
2017	Heated	S	Montipora capitata	M-55	8	1	1
2017	Heated	S	Montipora capitata	M-55	11	2	1
2017	Heated	S	Montipora capitata	M-55	12	2	1
2017	Heated	S	Montipora capitata	M-55	14	2	1
2017	Heated	S	Montipora capitata	M-55	20	2	1
2017	Heated	S	Montipora capitata	M-55	25	3	1
2017	Heated	S	Montipora capitata	M-55	29	3	1
2017	Heated	S	Porites compressa	F-111	0	1	1
2017	Heated	S	Porites compressa	F-111	4	1	1
2017	Heated	S	Porites compressa	F-111	6	1	1
2017	Heated	S	Porites compressa	F-111	8	1	1
2017	Heated	S	Porites compressa	F-111	11	2	1
2017	Heated	S	Porites compressa	F-111	12	2	1
2017	Heated	S	Porites compressa	F-111	14	2	1
2017	Heated	S	Porites compressa	F-111	20	2	1
2017	Heated	S	Porites compressa	F-111	25	4	0
2017	Heated	S	Porites compressa	F-111	29	3	1
2017	Heated	S	Pocillopora damicornis	P-47	0	1	1
2017	Heated	S	Pocillopora damicornis	P-47	4	1	1
2017	Heated	S	Pocillopora damicornis	P-47	6	1	1
2017	Heated	S	Pocillopora damicornis	P-47	8	2	1
2017	Heated	S	Pocillopora damicornis	P-47	11	3	1
2017	Heated	S	Pocillopora damicornis	P-47	12	3	1
2017	Heated	S	Pocillopora damicornis	P-47	14	4	0
2017	Heated	S	Pocillopora damicornis	P-47	20	4	0
2017	Heated	S	Pocillopora damicornis	P-47	25	4	0
2017	Heated	S	Pocillopora damicornis	P-47	29	4	0
2017	Heated	S	Pocillopora damicornis	P-65	0	1	1
2017	Heated	S	Pocillopora damicornis	P-65	4	1	1
2017	Heated	S	Pocillopora damicornis	P-65	6	1	1
2017	Heated	S	Pocillopora damicornis	P-65	8	2	1
2017	Heated	S	Pocillopora damicornis	P-65	11	2	1
2017	Heated	S	Pocillopora damicornis	P-65	12	3	1
2017	Heated	S	Pocillopora damicornis	P-65	14	3	1
2017	Heated	S	Pocillopora damicornis	P-65	20	3	1
2017	Heated	S	Pocillopora damicornis	P-65	25	3	1
2017	Heated	S	Pocillopora damicornis	P-65	29	4	0
2017	Heated	S	Montipora capitata	M-49	0	1	1
2017	Heated	S	Montipora capitata	M-49	4	2	1
2017	Heated	S	Montipora capitata	M-49	6	4	0
2017	Heated	S	Montipora capitata	M-49	8	4	0
2017	Heated	S	Montipora capitata	M-49	11	4	0
2017	Heated	S	Montipora capitata	M-49	12	4	0
2017	Heated	S	Montipora capitata	M-49	14	4	0
2017	Heated	S	Montipora capitata	M-49	20	4	0
2017	Heated	S	Montipora capitata	M-49	25	4	0
2017	Heated	S	Montipora capitata	M-49	29	3	1
2017	Heated	S	Porites compressa	F-45	0	1	1
2017	Heated	S	Porites compressa	F-45	4	1	1
2017	Heated	S	Porites compressa	F-45	6	1	1
2017	Heated	S	Porites compressa	F-45	8	2	1
2017	Heated	S	Porites compressa	F-45	11	2	1
2017	Heated	S	Porites compressa	F-45	12	3	1
2017	Heated	S	Porites compressa	F-45	14	3	1
2017	Heated	S	Porites compressa	F-45	20	3	1
2017	Heated	S	Porites compressa	F-45	25	3	1
2017	Heated	S	Porites compressa	F-45	29	4	0
2017	Heated	S	Montipora capitata	M-76	0	1	1
2017	Heated	S	Montipora capitata	M-76	4	1	1
2017	Heated	S	Montipora capitata	M-76	6	1	1
2017	Heated	S	Montipora capitata	M-76	8	1	1
2017	Heated	S	Montipora capitata	M-76	11	2	1
2017	Heated	S	Montipora capitata	M-76	12	2	1
2017	Heated	S	Montipora capitata	M-76	14	2	1
2017	Heated	S	Montipora capitata	M-76	20	3	1
2017	Heated	S	Montipora capitata	M-76	25	3	1
2017	Heated	S	Montipora capitata	M-76	29	3	1
2017	Heated	S	Porites compressa	F-100	0	1	1
2017	Heated	S	Porites compressa	F-100	4	2	1
2017	Heated	S	Porites compressa	F-100	6	3	1
2017	Heated	S	Porites compressa	F-100	8	3	1
2017	Heated	S	Porites compressa	F-100	11	3	1
2017	Heated	S	Porites compressa	F-100	12	3	1
2017	Heated	S	Porites compressa	F-100	14	3	1
2017	Heated	S	Porites compressa	F-100	20	3	1
2017	Heated	S	Porites compressa	F-100	25	3	1
2017	Heated	S	Porites compressa	F-100	29	4	0
2017	Heated	S	Fungia scuteria	B-56	0	1	1
2017	Heated	S	Fungia scuteria	B-56	4	1	1
2017	Heated	S	Fungia scuteria	B-56	6	1	1
2017	Heated	S	Fungia scuteria	B-56	8	2	1
2017	Heated	S	Fungia scuteria	B-56	11	3	1
2017	Heated	S	Fungia scuteria	B-56	12	2	1
2017	Heated	S	Fungia scuteria	B-56	14	3	1
2017	Heated	S	Fungia scuteria	B-56	20	3	1
2017	Heated	S	Fungia scuteria	B-56	25	3	1
2017	Heated	S	Fungia scuteria	B-56	29	3	1
2017	Heated	S	Porites compressa	F-08	0	1	1
2017	Heated	S	Porites compressa	F-08	4	1	1
2017	Heated	S	Porites compressa	F-08	6	1	1
2017	Heated	S	Porites compressa	F-08	8	2	1
2017	Heated	S	Porites compressa	F-08	11	3	1
2017	Heated	S	Porites compressa	F-08	12	3	1
2017	Heated	S	Porites compressa	F-08	14	3	1
2017	Heated	S	Porites compressa	F-08	20	3	1
2017	Heated	S	Porites compressa	F-08	25	4	0
2017	Heated	S	Porites compressa	F-08	29	3	1
2017	Heated	S	Montipora capitata	M-03	0	1	1
2017	Heated	S	Montipora capitata	M-03	4	1	1
2017	Heated	S	Montipora capitata	M-03	6	1	1
2017	Heated	S	Montipora capitata	M-03	8	1	1
2017	Heated	S	Montipora capitata	M-03	11	2	1
2017	Heated	S	Montipora capitata	M-03	12	2	1
2017	Heated	S	Montipora capitata	M-03	14	3	1
2017	Heated	S	Montipora capitata	M-03	20	3	1
2017	Heated	S	Montipora capitata	M-03	25	3	1
2017	Heated	S	Montipora capitata	M-03	29	3	1
2017	Heated	S	Fungia scuteria	B-120	0	1	1
2017	Heated	S	Fungia scuteria	B-120	4	1	1
2017	Heated	S	Fungia scuteria	B-120	6	2	1
2017	Heated	S	Fungia scuteria	B-120	8	2	1
2017	Heated	S	Fungia scuteria	B-120	11	2	1
2017	Heated	S	Fungia scuteria	B-120	12	2	1
2017	Heated	S	Fungia scuteria	B-120	14	2	1
2017	Heated	S	Fungia scuteria	B-120	20	3	1
2017	Heated	S	Fungia scuteria	B-120	25	3	1
2017	Heated	S	Fungia scuteria	B-120	29	3	1
2017	Heated	S	Pocillopora damicornis	P-107	0	1	1
2017	Heated	S	Pocillopora damicornis	P-107	4	1	1
2017	Heated	S	Pocillopora damicornis	P-107	6	1	1
2017	Heated	S	Pocillopora damicornis	P-107	8	2	1
2017	Heated	S	Pocillopora damicornis	P-107	11	2	1
2017	Heated	S	Pocillopora damicornis	P-107	12	2	1
2017	Heated	S	Pocillopora damicornis	P-107	14	3	1
2017	Heated	S	Pocillopora damicornis	P-107	20	3	1
2017	Heated	S	Pocillopora damicornis	P-107	25	3	1
2017	Heated	S	Pocillopora damicornis	P-107	29	4	0
2017	Heated	S	Porites compressa	F-95	0	1	1
2017	Heated	S	Porites compressa	F-95	4	1	1
2017	Heated	S	Porites compressa	F-95	6	1	1
2017	Heated	S	Porites compressa	F-95	8	1	1
2017	Heated	S	Porites compressa	F-95	11	2	1
2017	Heated	S	Porites compressa	F-95	12	4	0
2017	Heated	S	Porites compressa	F-95	14	4	0
2017	Heated	S	Porites compressa	F-95	20	4	0
2017	Heated	S	Porites compressa	F-95	25	4	0
2017	Heated	S	Porites compressa	F-95	29	4	0
2017	Heated	S	Fungia scuteria	B-119	0	1	1
2017	Heated	S	Fungia scuteria	B-119	4	1	1
2017	Heated	S	Fungia scuteria	B-119	6	1	1
2017	Heated	S	Fungia scuteria	B-119	8	1	1
2017	Heated	S	Fungia scuteria	B-119	11	2	1
2017	Heated	S	Fungia scuteria	B-119	12	2	1
2017	Heated	S	Fungia scuteria	B-119	14	2	1
2017	Heated	S	Fungia scuteria	B-119	20	2	1
2017	Heated	S	Fungia scuteria	B-119	25	2	1
2017	Heated	S	Fungia scuteria	B-119	29	1	1
2017	Heated	S	Porites compressa	F-20	0	1	1
2017	Heated	S	Porites compressa	F-20	4	1	1
2017	Heated	S	Porites compressa	F-20	6	1	1
2017	Heated	S	Porites compressa	F-20	8	1	1
2017	Heated	S	Porites compressa	F-20	11	2	1
2017	Heated	S	Porites compressa	F-20	12	3	1
2017	Heated	S	Porites compressa	F-20	14	3	1
2017	Heated	S	Porites compressa	F-20	20	3	1
2017	Heated	S	Porites compressa	F-20	25	4	0
2017	Heated	S	Porites compressa	F-20	29	4	0
2017	Heated	S	Porites compressa	F-109	0	1	1
2017	Heated	S	Porites compressa	F-109	4	2	1
2017	Heated	S	Porites compressa	F-109	6	1	1
2017	Heated	S	Porites compressa	F-109	8	2	1
2017	Heated	S	Porites compressa	F-109	11	3	1
2017	Heated	S	Porites compressa	F-109	12	3	1
2017	Heated	S	Porites compressa	F-109	14	3	1
2017	Heated	S	Porites compressa	F-109	20	4	0
2017	Heated	S	Porites compressa	F-109	25	4	0
2017	Heated	S	Porites compressa	F-109	29	2	1
2017	Heated	S	Fungia scuteria	B-90	0	1	1
2017	Heated	S	Fungia scuteria	B-90	4	1	1
2017	Heated	S	Fungia scuteria	B-90	6	1	1
2017	Heated	S	Fungia scuteria	B-90	8	1	1
2017	Heated	S	Fungia scuteria	B-90	11	2	1
2017	Heated	S	Fungia scuteria	B-90	12	2	1
2017	Heated	S	Fungia scuteria	B-90	14	2	1
2017	Heated	S	Fungia scuteria	B-90	20	2	1
2017	Heated	S	Fungia scuteria	B-90	25	2	1
2017	Heated	S	Fungia scuteria	B-90	29	4	0
2017	Heated	S	Pocillopora damicornis	P-66	0	1	1
2017	Heated	S	Pocillopora damicornis	P-66	4	1	1
2017	Heated	S	Pocillopora damicornis	P-66	6	3	1
2017	Heated	S	Pocillopora damicornis	P-66	8	3	1
2017	Heated	S	Pocillopora damicornis	P-66	11	3	1
2017	Heated	S	Pocillopora damicornis	P-66	12	3	1
2017	Heated	S	Pocillopora damicornis	P-66	14	3	1
2017	Heated	S	Pocillopora damicornis	P-66	20	4	0
2017	Heated	S	Pocillopora damicornis	P-66	25	4	0
2017	Heated	S	Pocillopora damicornis	P-66	29	4	0
2017	Heated	S	Porites compressa	F-05	0	1	1
2017	Heated	S	Porites compressa	F-05	4	1	1
2017	Heated	S	Porites compressa	F-05	6	1	1
2017	Heated	S	Porites compressa	F-05	8	2	1
2017	Heated	S	Porites compressa	F-05	11	3	1
2017	Heated	S	Porites compressa	F-05	12	3	1
2017	Heated	S	Porites compressa	F-05	14	4	0
2017	Heated	S	Porites compressa	F-05	20	3	1
2017	Heated	S	Porites compressa	F-05	25	4	0
2017	Heated	S	Porites compressa	F-05	29	3	1
2017	Heated	S	Fungia scuteria	B-03	0	1	1
2017	Heated	S	Fungia scuteria	B-03	4	2	1
2017	Heated	S	Fungia scuteria	B-03	6	1	1
2017	Heated	S	Fungia scuteria	B-03	8	3	1
2017	Heated	S	Fungia scuteria	B-03	11	2	1
2017	Heated	S	Fungia scuteria	B-03	12	2	1
2017	Heated	S	Fungia scuteria	B-03	14	3	1
2017	Heated	S	Fungia scuteria	B-03	20	2	1
2017	Heated	S	Fungia scuteria	B-03	25	2	1
2017	Heated	S	Fungia scuteria	B-03	29	2	1
2017	Heated	S	Pocillopora damicornis	P-104	0	1	1
2017	Heated	S	Pocillopora damicornis	P-104	4	1	1
2017	Heated	S	Pocillopora damicornis	P-104	6	1	1
2017	Heated	S	Pocillopora damicornis	P-104	8	2	1
2017	Heated	S	Pocillopora damicornis	P-104	11	2	1
2017	Heated	S	Pocillopora damicornis	P-104	12	3	1
2017	Heated	S	Pocillopora damicornis	P-104	14	3	1
2017	Heated	S	Pocillopora damicornis	P-104	20	3	1
2017	Heated	S	Pocillopora damicornis	P-104	25	3	1
2017	Heated	S	Pocillopora damicornis	P-104	29	3	1
2017	Heated	S	Fungia scuteria	B-87	0	1	1
2017	Heated	S	Fungia scuteria	B-87	4	1	1
2017	Heated	S	Fungia scuteria	B-87	6	1	1
2017	Heated	S	Fungia scuteria	B-87	8	2	1
2017	Heated	S	Fungia scuteria	B-87	11	2	1
2017	Heated	S	Fungia scuteria	B-87	12	2	1
2017	Heated	S	Fungia scuteria	B-87	14	3	1
2017	Heated	S	Fungia scuteria	B-87	20	3	1
2017	Heated	S	Fungia scuteria	B-87	25	3	1
2017	Heated	S	Fungia scuteria	B-87	29	3	1
2017	Heated	S	Pocillopora damicornis	P-88	0	1	1
2017	Heated	S	Pocillopora damicornis	P-88	4	1	1
2017	Heated	S	Pocillopora damicornis	P-88	6	1	1
2017	Heated	S	Pocillopora damicornis	P-88	8	1	1
2017	Heated	S	Pocillopora damicornis	P-88	11	2	1
2017	Heated	S	Pocillopora damicornis	P-88	12	2	1
2017	Heated	S	Pocillopora damicornis	P-88	14	2	1
2017	Heated	S	Pocillopora damicornis	P-88	20	4	0
2017	Heated	S	Pocillopora damicornis	P-88	25	4	0
2017	Heated	S	Pocillopora damicornis	P-88	29	4	0
2017	Heated	U	Montipora capitata	M-27	0	1	1
2017	Heated	U	Montipora capitata	M-27	4	1	1
2017	Heated	U	Montipora capitata	M-27	6	1	1
2017	Heated	U	Montipora capitata	M-27	8	1	1
2017	Heated	U	Montipora capitata	M-27	11	2	1
2017	Heated	U	Montipora capitata	M-27	12	2	1
2017	Heated	U	Montipora capitata	M-27	14	2	1
2017	Heated	U	Montipora capitata	M-27	20	3	1
2017	Heated	U	Montipora capitata	M-27	25	3	1
2017	Heated	U	Montipora capitata	M-27	29	3	1
2017	Heated	U	Porites compressa	F-67	0	1	1
2017	Heated	U	Porites compressa	F-67	4	3	1
2017	Heated	U	Porites compressa	F-67	6	3	1
2017	Heated	U	Porites compressa	F-67	8	3	1
2017	Heated	U	Porites compressa	F-67	11	3	1
2017	Heated	U	Porites compressa	F-67	12	3	1
2017	Heated	U	Porites compressa	F-67	14	4	0
2017	Heated	U	Porites compressa	F-67	20	4	0
2017	Heated	U	Porites compressa	F-67	25	4	0
2017	Heated	U	Porites compressa	F-67	29	4	0
2017	Heated	U	Fungia scuteria	B-16	0	1	1
2017	Heated	U	Fungia scuteria	B-16	4	2	1
2017	Heated	U	Fungia scuteria	B-16	6	3	1
2017	Heated	U	Fungia scuteria	B-16	8	2	1
2017	Heated	U	Fungia scuteria	B-16	11	3	1
2017	Heated	U	Fungia scuteria	B-16	12	3	1
2017	Heated	U	Fungia scuteria	B-16	14	3	1
2017	Heated	U	Fungia scuteria	B-16	20	2	1
2017	Heated	U	Fungia scuteria	B-16	25	2	1
2017	Heated	U	Fungia scuteria	B-16	29	3	1
2017	Heated	U	Fungia scuteria	B-15	0	1	1
2017	Heated	U	Fungia scuteria	B-15	4	2	1
2017	Heated	U	Fungia scuteria	B-15	6	2	1
2017	Heated	U	Fungia scuteria	B-15	8	3	1
2017	Heated	U	Fungia scuteria	B-15	11	3	1
2017	Heated	U	Fungia scuteria	B-15	12	3	1
2017	Heated	U	Fungia scuteria	B-15	14	3	1
2017	Heated	U	Fungia scuteria	B-15	20	3	1
2017	Heated	U	Fungia scuteria	B-15	25	3	1
2017	Heated	U	Fungia scuteria	B-15	29	3	1
2017	Heated	U	Pocillopora damicornis	P-42	0	1	1
2017	Heated	U	Pocillopora damicornis	P-42	4	1	1
2017	Heated	U	Pocillopora damicornis	P-42	6	2	1
2017	Heated	U	Pocillopora damicornis	P-42	8	2	1
2017	Heated	U	Pocillopora damicornis	P-42	11	2	1
2017	Heated	U	Pocillopora damicornis	P-42	12	3	1
2017	Heated	U	Pocillopora damicornis	P-42	14	3	1
2017	Heated	U	Pocillopora damicornis	P-42	20	3	1
2017	Heated	U	Pocillopora damicornis	P-42	25	4	0
2017	Heated	U	Pocillopora damicornis	P-42	29	4	0
2017	Heated	U	Porites compressa	F-108	0	1	1
2017	Heated	U	Porites compressa	F-108	4	2	1
2017	Heated	U	Porites compressa	F-108	6	3	1
2017	Heated	U	Porites compressa	F-108	8	3	1
2017	Heated	U	Porites compressa	F-108	11	3	1
2017	Heated	U	Porites compressa	F-108	12	4	0
2017	Heated	U	Porites compressa	F-108	14	4	0
2017	Heated	U	Porites compressa	F-108	20	3	1
2017	Heated	U	Porites compressa	F-108	25	4	0
2017	Heated	U	Porites compressa	F-108	29	4	0
2017	Heated	U	Fungia scuteria	B-06	0	1	1
2017	Heated	U	Fungia scuteria	B-06	4	1	1
2017	Heated	U	Fungia scuteria	B-06	6	1	1
2017	Heated	U	Fungia scuteria	B-06	8	1	1
2017	Heated	U	Fungia scuteria	B-06	11	2	1
2017	Heated	U	Fungia scuteria	B-06	12	2	1
2017	Heated	U	Fungia scuteria	B-06	14	3	1
2017	Heated	U	Fungia scuteria	B-06	20	3	1
2017	Heated	U	Fungia scuteria	B-06	25	3	1
2017	Heated	U	Fungia scuteria	B-06	29	3	1
2017	Heated	U	Pocillopora damicornis	P-50	0	1	1
2017	Heated	U	Pocillopora damicornis	P-50	4	1	1
2017	Heated	U	Pocillopora damicornis	P-50	6	2	1
2017	Heated	U	Pocillopora damicornis	P-50	8	2	1
2017	Heated	U	Pocillopora damicornis	P-50	11	3	1
2017	Heated	U	Pocillopora damicornis	P-50	12	3	1
2017	Heated	U	Pocillopora damicornis	P-50	14	3	1
2017	Heated	U	Pocillopora damicornis	P-50	20	3	1
2017	Heated	U	Pocillopora damicornis	P-50	25	3	1
2017	Heated	U	Pocillopora damicornis	P-50	29	3	1
2017	Heated	U	Pocillopora damicornis	P-35	0	1	1
2017	Heated	U	Pocillopora damicornis	P-35	4	1	1
2017	Heated	U	Pocillopora damicornis	P-35	6	1	1
2017	Heated	U	Pocillopora damicornis	P-35	8	1	1
2017	Heated	U	Pocillopora damicornis	P-35	11	2	1
2017	Heated	U	Pocillopora damicornis	P-35	12	3	1
2017	Heated	U	Pocillopora damicornis	P-35	14	3	1
2017	Heated	U	Pocillopora damicornis	P-35	20	3	1
2017	Heated	U	Pocillopora damicornis	P-35	25	3	1
2017	Heated	U	Pocillopora damicornis	P-35	29	4	0
2017	Heated	U	Pocillopora damicornis	P-08	0	1	1
2017	Heated	U	Pocillopora damicornis	P-08	4	2	1
2017	Heated	U	Pocillopora damicornis	P-08	6	2	1
2017	Heated	U	Pocillopora damicornis	P-08	8	4	0
2017	Heated	U	Pocillopora damicornis	P-08	11	3	1
2017	Heated	U	Pocillopora damicornis	P-08	12	3	1
2017	Heated	U	Pocillopora damicornis	P-08	14	4	0
2017	Heated	U	Pocillopora damicornis	P-08	20	4	0
2017	Heated	U	Pocillopora damicornis	P-08	25	4	0
2017	Heated	U	Pocillopora damicornis	P-08	29	4	0
2017	Heated	U	Porites compressa	F-72	0	1	1
2017	Heated	U	Porites compressa	F-72	4	1	1
2017	Heated	U	Porites compressa	F-72	6	2	1
2017	Heated	U	Porites compressa	F-72	8	3	1
2017	Heated	U	Porites compressa	F-72	11	3	1
2017	Heated	U	Porites compressa	F-72	12	3	1
2017	Heated	U	Porites compressa	F-72	14	4	0
2017	Heated	U	Porites compressa	F-72	20	4	0
2017	Heated	U	Porites compressa	F-72	25	4	0
2017	Heated	U	Porites compressa	F-72	29	4	0
2017	Heated	U	Pocillopora damicornis	P-61	0	1	1
2017	Heated	U	Pocillopora damicornis	P-61	4	2	1
2017	Heated	U	Pocillopora damicornis	P-61	6	2	1
2017	Heated	U	Pocillopora damicornis	P-61	8	3	1
2017	Heated	U	Pocillopora damicornis	P-61	11	3	1
2017	Heated	U	Pocillopora damicornis	P-61	12	3	1
2017	Heated	U	Pocillopora damicornis	P-61	14	4	0
2017	Heated	U	Pocillopora damicornis	P-61	20	4	0
2017	Heated	U	Pocillopora damicornis	P-61	25	4	0
2017	Heated	U	Pocillopora damicornis	P-61	29	4	0
2017	Heated	U	Porites compressa	F-01	0	1	1
2017	Heated	U	Porites compressa	F-01	4	2	1
2017	Heated	U	Porites compressa	F-01	6	3	1
2017	Heated	U	Porites compressa	F-01	8	3	1
2017	Heated	U	Porites compressa	F-01	11	3	1
2017	Heated	U	Porites compressa	F-01	12	3	1
2017	Heated	U	Porites compressa	F-01	14	4	0
2017	Heated	U	Porites compressa	F-01	20	4	0
2017	Heated	U	Porites compressa	F-01	25	4	0
2017	Heated	U	Porites compressa	F-01	29	4	0
2017	Heated	U	Montipora capitata	M-38	0	1	1
2017	Heated	U	Montipora capitata	M-38	4	4	0
2017	Heated	U	Montipora capitata	M-38	6	3	1
2017	Heated	U	Montipora capitata	M-38	8	3	1
2017	Heated	U	Montipora capitata	M-38	11	3	1
2017	Heated	U	Montipora capitata	M-38	12	3	1
2017	Heated	U	Montipora capitata	M-38	14	4	0
2017	Heated	U	Montipora capitata	M-38	20	4	0
2017	Heated	U	Montipora capitata	M-38	25	4	0
2017	Heated	U	Montipora capitata	M-38	29	4	0
2017	Heated	U	Fungia scuteria	B-31	0	1	1
2017	Heated	U	Fungia scuteria	B-31	4	2	1
2017	Heated	U	Fungia scuteria	B-31	6	2	1
2017	Heated	U	Fungia scuteria	B-31	8	2	1
2017	Heated	U	Fungia scuteria	B-31	11	2	1
2017	Heated	U	Fungia scuteria	B-31	12	2	1
2017	Heated	U	Fungia scuteria	B-31	14	2	1
2017	Heated	U	Fungia scuteria	B-31	20	2	1
2017	Heated	U	Fungia scuteria	B-31	25	2	1
2017	Heated	U	Fungia scuteria	B-31	29	2	1
2017	Heated	U	Montipora capitata	M-115	0	1	1
2017	Heated	U	Montipora capitata	M-115	4	2	1
2017	Heated	U	Montipora capitata	M-115	6	1	1
2017	Heated	U	Montipora capitata	M-115	8	2	1
2017	Heated	U	Montipora capitata	M-115	11	2	1
2017	Heated	U	Montipora capitata	M-115	12	2	1
2017	Heated	U	Montipora capitata	M-115	14	3	1
2017	Heated	U	Montipora capitata	M-115	20	3	1
2017	Heated	U	Montipora capitata	M-115	25	4	0
2017	Heated	U	Montipora capitata	M-115	29	2	1
2017	Heated	U	Montipora capitata	M-107	0	1	1
2017	Heated	U	Montipora capitata	M-107	4	2	1
2017	Heated	U	Montipora capitata	M-107	6	1	1
2017	Heated	U	Montipora capitata	M-107	8	3	1
2017	Heated	U	Montipora capitata	M-107	11	3	1
2017	Heated	U	Montipora capitata	M-107	12	2	1
2017	Heated	U	Montipora capitata	M-107	14	4	0
2017	Heated	U	Montipora capitata	M-107	20	4	0
2017	Heated	U	Montipora capitata	M-107	25	4	0
2017	Heated	U	Montipora capitata	M-107	29	4	0
2017	Heated	U	Porites compressa	F-22	0	1	1
2017	Heated	U	Porites compressa	F-22	4	2	1
2017	Heated	U	Porites compressa	F-22	6	3	1
2017	Heated	U	Porites compressa	F-22	8	3	1
2017	Heated	U	Porites compressa	F-22	11	3	1
2017	Heated	U	Porites compressa	F-22	12	3	1
2017	Heated	U	Porites compressa	F-22	14	4	0
2017	Heated	U	Porites compressa	F-22	20	4	0
2017	Heated	U	Porites compressa	F-22	25	4	0
2017	Heated	U	Porites compressa	F-22	29	4	0
2017	Heated	U	Pocillopora damicornis	P-66	0	1	1
2017	Heated	U	Pocillopora damicornis	P-66	4	1	1
2017	Heated	U	Pocillopora damicornis	P-66	6	1	1
2017	Heated	U	Pocillopora damicornis	P-66	8	2	1
2017	Heated	U	Pocillopora damicornis	P-66	11	3	1
2017	Heated	U	Pocillopora damicornis	P-66	12	3	1
2017	Heated	U	Pocillopora damicornis	P-66	14	3	1
2017	Heated	U	Pocillopora damicornis	P-66	20	3	1
2017	Heated	U	Pocillopora damicornis	P-66	25	3	1
2017	Heated	U	Pocillopora damicornis	P-66	29	3	1
2017	Heated	U	Fungia scuteria	B-08	0	1	1
2017	Heated	U	Fungia scuteria	B-08	4	1	1
2017	Heated	U	Fungia scuteria	B-08	6	1	1
2017	Heated	U	Fungia scuteria	B-08	8	2	1
2017	Heated	U	Fungia scuteria	B-08	11	2	1
2017	Heated	U	Fungia scuteria	B-08	12	2	1
2017	Heated	U	Fungia scuteria	B-08	14	3	1
2017	Heated	U	Fungia scuteria	B-08	20	3	1
2017	Heated	U	Fungia scuteria	B-08	25	3	1
2017	Heated	U	Fungia scuteria	B-08	29	3	1
2017	Heated	U	Montipora capitata	M-46	0	1	1
2017	Heated	U	Montipora capitata	M-46	4	1	1
2017	Heated	U	Montipora capitata	M-46	6	2	1
2017	Heated	U	Montipora capitata	M-46	8	3	1
2017	Heated	U	Montipora capitata	M-46	11	3	1
2017	Heated	U	Montipora capitata	M-46	12	3	1
2017	Heated	U	Montipora capitata	M-46	14	3	1
2017	Heated	U	Montipora capitata	M-46	20	3	1
2017	Heated	U	Montipora capitata	M-46	25	3	1
2017	Heated	U	Montipora capitata	M-46	29	3	1
2017	Heated	U	Montipora capitata	M-117	0	1	1
2017	Heated	U	Montipora capitata	M-117	4	2	1
2017	Heated	U	Montipora capitata	M-117	6	2	1
2017	Heated	U	Montipora capitata	M-117	8	2	1
2017	Heated	U	Montipora capitata	M-117	11	3	1
2017	Heated	U	Montipora capitata	M-117	12	3	1
2017	Heated	U	Montipora capitata	M-117	14	3	1
2017	Heated	U	Montipora capitata	M-117	20	3	1
2017	Heated	U	Montipora capitata	M-117	25	4	0
2017	Heated	U	Montipora capitata	M-117	29	4	0
2017	Heated	U	Montipora capitata	M-95	0	1	1
2017	Heated	U	Montipora capitata	M-95	4	2	1
2017	Heated	U	Montipora capitata	M-95	6	2	1
2017	Heated	U	Montipora capitata	M-95	8	3	1
2017	Heated	U	Montipora capitata	M-95	11	3	1
2017	Heated	U	Montipora capitata	M-95	12	2	1
2017	Heated	U	Montipora capitata	M-95	14	4	0
2017	Heated	U	Montipora capitata	M-95	20	4	0
2017	Heated	U	Montipora capitata	M-95	25	4	0
2017	Heated	U	Montipora capitata	M-95	29	4	0
2017	Heated	U	Porites compressa	F-15	0	1	1
2017	Heated	U	Porites compressa	F-15	4	1	1
2017	Heated	U	Porites compressa	F-15	6	2	1
2017	Heated	U	Porites compressa	F-15	8	1	1
2017	Heated	U	Porites compressa	F-15	11	2	1
2017	Heated	U	Porites compressa	F-15	12	3	1
2017	Heated	U	Porites compressa	F-15	14	3	1
2017	Heated	U	Porites compressa	F-15	20	3	1
2017	Heated	U	Porites compressa	F-15	25	4	0
2017	Heated	U	Porites compressa	F-15	29	4	0
2017	Heated	U	Montipora capitata	M-102	0	1	1
2017	Heated	U	Montipora capitata	M-102	4	2	1
2017	Heated	U	Montipora capitata	M-102	6	1	1
2017	Heated	U	Montipora capitata	M-102	8	2	1
2017	Heated	U	Montipora capitata	M-102	11	2	1
2017	Heated	U	Montipora capitata	M-102	12	3	1
2017	Heated	U	Montipora capitata	M-102	14	3	1
2017	Heated	U	Montipora capitata	M-102	20	4	0
2017	Heated	U	Montipora capitata	M-102	25	4	0
2017	Heated	U	Montipora capitata	M-102	29	3	1
2017	Heated	U	Montipora capitata	M-62	0	1	1
2017	Heated	U	Montipora capitata	M-62	4	1	1
2017	Heated	U	Montipora capitata	M-62	6	1	1
2017	Heated	U	Montipora capitata	M-62	8	2	1
2017	Heated	U	Montipora capitata	M-62	11	2	1
2017	Heated	U	Montipora capitata	M-62	12	2	1
2017	Heated	U	Montipora capitata	M-62	14	3	1
2017	Heated	U	Montipora capitata	M-62	20	3	1
2017	Heated	U	Montipora capitata	M-62	25	3	1
2017	Heated	U	Montipora capitata	M-62	29	4	0
2017	Heated	U	Pocillopora damicornis	P-119	0	1	1
2017	Heated	U	Pocillopora damicornis	P-119	4	2	1
2017	Heated	U	Pocillopora damicornis	P-119	6	1	1
2017	Heated	U	Pocillopora damicornis	P-119	8	1	1
2017	Heated	U	Pocillopora damicornis	P-119	11	1	1
2017	Heated	U	Pocillopora damicornis	P-119	12	1	1
2017	Heated	U	Pocillopora damicornis	P-119	14	3	1
2017	Heated	U	Pocillopora damicornis	P-119	20	4	0
2017	Heated	U	Pocillopora damicornis	P-119	25	4	0
2017	Heated	U	Pocillopora damicornis	P-119	29	4	0
2017	Heated	U	Porites compressa	F-103	0	1	1
2017	Heated	U	Porites compressa	F-103	4	1	1
2017	Heated	U	Porites compressa	F-103	6	2	1
2017	Heated	U	Porites compressa	F-103	8	1	1
2017	Heated	U	Porites compressa	F-103	11	3	1
2017	Heated	U	Porites compressa	F-103	12	3	1
2017	Heated	U	Porites compressa	F-103	14	4	0
2017	Heated	U	Porites compressa	F-103	20	4	0
2017	Heated	U	Porites compressa	F-103	25	4	0
2017	Heated	U	Porites compressa	F-103	29	4	0
2017	Heated	U	Montipora capitata	M-24	0	1	1
2017	Heated	U	Montipora capitata	M-24	4	2	1
2017	Heated	U	Montipora capitata	M-24	6	2	1
2017	Heated	U	Montipora capitata	M-24	8	2	1
2017	Heated	U	Montipora capitata	M-24	11	2	1
2017	Heated	U	Montipora capitata	M-24	12	2	1
2017	Heated	U	Montipora capitata	M-24	14	2	1
2017	Heated	U	Montipora capitata	M-24	20	3	1
2017	Heated	U	Montipora capitata	M-24	25	3	1
2017	Heated	U	Montipora capitata	M-24	29	3	1
2017	Heated	U	Pocillopora damicornis	P-33	0	1	1
2017	Heated	U	Pocillopora damicornis	P-33	4	2	1
2017	Heated	U	Pocillopora damicornis	P-33	6	1	1
2017	Heated	U	Pocillopora damicornis	P-33	8	3	1
2017	Heated	U	Pocillopora damicornis	P-33	11	3	1
2017	Heated	U	Pocillopora damicornis	P-33	12	3	1
2017	Heated	U	Pocillopora damicornis	P-33	14	3	1
2017	Heated	U	Pocillopora damicornis	P-33	20	3	1
2017	Heated	U	Pocillopora damicornis	P-33	25	3	1
2017	Heated	U	Pocillopora damicornis	P-33	29	3	1
2017	Heated	U	Fungia scuteria	B-96	0	1	1
2017	Heated	U	Fungia scuteria	B-96	4	2	1
2017	Heated	U	Fungia scuteria	B-96	6	2	1
2017	Heated	U	Fungia scuteria	B-96	8	3	1
2017	Heated	U	Fungia scuteria	B-96	11	3	1
2017	Heated	U	Fungia scuteria	B-96	12	3	1
2017	Heated	U	Fungia scuteria	B-96	14	3	1
2017	Heated	U	Fungia scuteria	B-96	20	3	1
2017	Heated	U	Fungia scuteria	B-96	25	3	1
2017	Heated	U	Fungia scuteria	B-96	29	3	1
2017	Heated	U	Pocillopora damicornis	P-115	0	1	1
2017	Heated	U	Pocillopora damicornis	P-115	4	2	1
2017	Heated	U	Pocillopora damicornis	P-115	6	2	1
2017	Heated	U	Pocillopora damicornis	P-115	8	2	1
2017	Heated	U	Pocillopora damicornis	P-115	11	3	1
2017	Heated	U	Pocillopora damicornis	P-115	12	3	1
2017	Heated	U	Pocillopora damicornis	P-115	14	3	1
2017	Heated	U	Pocillopora damicornis	P-115	20	3	1
2017	Heated	U	Pocillopora damicornis	P-115	25	3	1
2017	Heated	U	Pocillopora damicornis	P-115	29	3	1
2017	Heated	U	Pocillopora damicornis	P-67	0	1	1
2017	Heated	U	Pocillopora damicornis	P-67	4	2	1
2017	Heated	U	Pocillopora damicornis	P-67	6	2	1
2017	Heated	U	Pocillopora damicornis	P-67	8	2	1
2017	Heated	U	Pocillopora damicornis	P-67	11	2	1
2017	Heated	U	Pocillopora damicornis	P-67	12	3	1
2017	Heated	U	Pocillopora damicornis	P-67	14	3	1
2017	Heated	U	Pocillopora damicornis	P-67	20	2	1
2017	Heated	U	Pocillopora damicornis	P-67	25	3	1
2017	Heated	U	Pocillopora damicornis	P-67	29	3	1
2017	Heated	U	Fungia scuteria	B-92	0	1	1
2017	Heated	U	Fungia scuteria	B-92	4	2	1
2017	Heated	U	Fungia scuteria	B-92	6	2	1
2017	Heated	U	Fungia scuteria	B-92	8	2	1
2017	Heated	U	Fungia scuteria	B-92	11	3	1
2017	Heated	U	Fungia scuteria	B-92	12	3	1
2017	Heated	U	Fungia scuteria	B-92	14	3	1
2017	Heated	U	Fungia scuteria	B-92	20	2	1
2017	Heated	U	Fungia scuteria	B-92	25	4	0
2017	Heated	U	Fungia scuteria	B-92	29	4	0
2017	Heated	U	Montipora capitata	M-111	0	1	1
2017	Heated	U	Montipora capitata	M-111	4	2	1
2017	Heated	U	Montipora capitata	M-111	6	2	1
2017	Heated	U	Montipora capitata	M-111	8	2	1
2017	Heated	U	Montipora capitata	M-111	11	2	1
2017	Heated	U	Montipora capitata	M-111	12	2	1
2017	Heated	U	Montipora capitata	M-111	14	4	0
2017	Heated	U	Montipora capitata	M-111	20	3	1
2017	Heated	U	Montipora capitata	M-111	25	2	1
2017	Heated	U	Montipora capitata	M-111	29	3	1
2017	Heated	U	Pocillopora damicornis	P-45	0	1	1
2017	Heated	U	Pocillopora damicornis	P-45	4	2	1
2017	Heated	U	Pocillopora damicornis	P-45	6	2	1
2017	Heated	U	Pocillopora damicornis	P-45	8	3	1
2017	Heated	U	Pocillopora damicornis	P-45	11	3	1
2017	Heated	U	Pocillopora damicornis	P-45	12	3	1
2017	Heated	U	Pocillopora damicornis	P-45	14	4	0
2017	Heated	U	Pocillopora damicornis	P-45	20	4	0
2017	Heated	U	Pocillopora damicornis	P-45	25	4	0
2017	Heated	U	Pocillopora damicornis	P-45	29	4	0
2017	Heated	U	Fungia scuteria	B-104	0	1	1
2017	Heated	U	Fungia scuteria	B-104	4	2	1
2017	Heated	U	Fungia scuteria	B-104	6	2	1
2017	Heated	U	Fungia scuteria	B-104	8	1	1
2017	Heated	U	Fungia scuteria	B-104	11	2	1
2017	Heated	U	Fungia scuteria	B-104	12	4	0
2017	Heated	U	Fungia scuteria	B-104	14	4	0
2017	Heated	U	Fungia scuteria	B-104	20	4	0
2017	Heated	U	Fungia scuteria	B-104	25	4	0
2017	Heated	U	Fungia scuteria	B-104	29	4	0
2017	Heated	U	Montipora capitata	M-112	0	1	1
2017	Heated	U	Montipora capitata	M-112	4	1	1
2017	Heated	U	Montipora capitata	M-112	6	1	1
2017	Heated	U	Montipora capitata	M-112	8	1	1
2017	Heated	U	Montipora capitata	M-112	11	2	1
2017	Heated	U	Montipora capitata	M-112	12	2	1
2017	Heated	U	Montipora capitata	M-112	14	2	1
2017	Heated	U	Montipora capitata	M-112	20	3	1
2017	Heated	U	Montipora capitata	M-112	25	3	1
2017	Heated	U	Montipora capitata	M-112	29	3	1
2017	Heated	U	Porites compressa	F-61	0	1	1
2017	Heated	U	Porites compressa	F-61	4	1	1
2017	Heated	U	Porites compressa	F-61	6	1	1
2017	Heated	U	Porites compressa	F-61	8	2	1
2017	Heated	U	Porites compressa	F-61	11	2	1
2017	Heated	U	Porites compressa	F-61	12	3	1
2017	Heated	U	Porites compressa	F-61	14	3	1
2017	Heated	U	Porites compressa	F-61	20	3	1
2017	Heated	U	Porites compressa	F-61	25	4	0
2017	Heated	U	Porites compressa	F-61	29	4	0
2017	Heated	U	Fungia scuteria	B-105	0	1	1
2017	Heated	U	Fungia scuteria	B-105	4	1	1
2017	Heated	U	Fungia scuteria	B-105	6	1	1
2017	Heated	U	Fungia scuteria	B-105	8	1	1
2017	Heated	U	Fungia scuteria	B-105	11	2	1
2017	Heated	U	Fungia scuteria	B-105	12	3	1
2017	Heated	U	Fungia scuteria	B-105	14	3	1
2017	Heated	U	Fungia scuteria	B-105	20	3	1
2017	Heated	U	Fungia scuteria	B-105	25	3	1
2017	Heated	U	Fungia scuteria	B-105	29	3	1
2017	Ambient	U	Fungia scuteria	B-61	0	1	1
2017	Ambient	U	Fungia scuteria	B-61	4	1	1
2017	Ambient	U	Fungia scuteria	B-61	6	1	1
2017	Ambient	U	Fungia scuteria	B-61	8	1	1
2017	Ambient	U	Fungia scuteria	B-61	11	1	1
2017	Ambient	U	Fungia scuteria	B-61	12	1	1
2017	Ambient	U	Fungia scuteria	B-61	14	1	1
2017	Ambient	U	Fungia scuteria	B-61	20	1	1
2017	Ambient	U	Fungia scuteria	B-61	25	1	1
2017	Ambient	U	Fungia scuteria	B-61	29	1	1
2017	Ambient	U	Pocillopora damicornis	P-30	0	1	1
2017	Ambient	U	Pocillopora damicornis	P-30	4	1	1
2017	Ambient	U	Pocillopora damicornis	P-30	6	1	1
2017	Ambient	U	Pocillopora damicornis	P-30	8	1	1
2017	Ambient	U	Pocillopora damicornis	P-30	11	1	1
2017	Ambient	U	Pocillopora damicornis	P-30	12	1	1
2017	Ambient	U	Pocillopora damicornis	P-30	14	1	1
2017	Ambient	U	Pocillopora damicornis	P-30	20	1	1
2017	Ambient	U	Pocillopora damicornis	P-30	25	1	1
2017	Ambient	U	Pocillopora damicornis	P-30	29	1	1
2017	Ambient	U	Pocillopora damicornis	P-59	0	1	1
2017	Ambient	U	Pocillopora damicornis	P-59	4	1	1
2017	Ambient	U	Pocillopora damicornis	P-59	6	1	1
2017	Ambient	U	Pocillopora damicornis	P-59	8	1	1
2017	Ambient	U	Pocillopora damicornis	P-59	11	1	1
2017	Ambient	U	Pocillopora damicornis	P-59	12	1	1
2017	Ambient	U	Pocillopora damicornis	P-59	14	1	1
2017	Ambient	U	Pocillopora damicornis	P-59	20	1	1
2017	Ambient	U	Pocillopora damicornis	P-59	25	1	1
2017	Ambient	U	Pocillopora damicornis	P-59	29	1	1
2017	Ambient	U	Fungia scuteria	B-45	0	1	1
2017	Ambient	U	Fungia scuteria	B-45	4	1	1
2017	Ambient	U	Fungia scuteria	B-45	6	1	1
2017	Ambient	U	Fungia scuteria	B-45	8	1	1
2017	Ambient	U	Fungia scuteria	B-45	11	1	1
2017	Ambient	U	Fungia scuteria	B-45	12	1	1
2017	Ambient	U	Fungia scuteria	B-45	14	1	1
2017	Ambient	U	Fungia scuteria	B-45	20	1	1
2017	Ambient	U	Fungia scuteria	B-45	25	1	1
2017	Ambient	U	Fungia scuteria	B-45	29	1	1
2017	Ambient	U	Fungia scuteria	B-115	0	1	1
2017	Ambient	U	Fungia scuteria	B-115	4	1	1
2017	Ambient	U	Fungia scuteria	B-115	6	1	1
2017	Ambient	U	Fungia scuteria	B-115	8	1	1
2017	Ambient	U	Fungia scuteria	B-115	11	1	1
2017	Ambient	U	Fungia scuteria	B-115	12	1	1
2017	Ambient	U	Fungia scuteria	B-115	14	1	1
2017	Ambient	U	Fungia scuteria	B-115	20	1	1
2017	Ambient	U	Fungia scuteria	B-115	25	1	1
2017	Ambient	U	Fungia scuteria	B-115	29	1	1
2017	Ambient	U	Porites compressa	F-26	0	1	1
2017	Ambient	U	Porites compressa	F-26	4	1	1
2017	Ambient	U	Porites compressa	F-26	6	1	1
2017	Ambient	U	Porites compressa	F-26	8	1	1
2017	Ambient	U	Porites compressa	F-26	11	1	1
2017	Ambient	U	Porites compressa	F-26	12	1	1
2017	Ambient	U	Porites compressa	F-26	14	1	1
2017	Ambient	U	Porites compressa	F-26	20	1	1
2017	Ambient	U	Porites compressa	F-26	25	1	1
2017	Ambient	U	Porites compressa	F-26	29	1	1
2017	Ambient	U	Montipora capitata	M-19	0	1	1
2017	Ambient	U	Montipora capitata	M-19	4	1	1
2017	Ambient	U	Montipora capitata	M-19	6	1	1
2017	Ambient	U	Montipora capitata	M-19	8	1	1
2017	Ambient	U	Montipora capitata	M-19	11	1	1
2017	Ambient	U	Montipora capitata	M-19	12	1	1
2017	Ambient	U	Montipora capitata	M-19	14	1	1
2017	Ambient	U	Montipora capitata	M-19	20	1	1
2017	Ambient	U	Montipora capitata	M-19	25	1	1
2017	Ambient	U	Montipora capitata	M-19	29	1	1
2017	Ambient	U	Fungia scuteria	B-91	0	1	1
2017	Ambient	U	Fungia scuteria	B-91	4	1	1
2017	Ambient	U	Fungia scuteria	B-91	6	1	1
2017	Ambient	U	Fungia scuteria	B-91	8	1	1
2017	Ambient	U	Fungia scuteria	B-91	11	1	1
2017	Ambient	U	Fungia scuteria	B-91	12	1	1
2017	Ambient	U	Fungia scuteria	B-91	14	1	1
2017	Ambient	U	Fungia scuteria	B-91	20	1	1
2017	Ambient	U	Fungia scuteria	B-91	25	1	1
2017	Ambient	U	Fungia scuteria	B-91	29	1	1
2017	Ambient	U	Pocillopora damicornis	P-14	0	1	1
2017	Ambient	U	Pocillopora damicornis	P-14	4	1	1
2017	Ambient	U	Pocillopora damicornis	P-14	6	1	1
2017	Ambient	U	Pocillopora damicornis	P-14	8	1	1
2017	Ambient	U	Pocillopora damicornis	P-14	11	1	1
2017	Ambient	U	Pocillopora damicornis	P-14	12	1	1
2017	Ambient	U	Pocillopora damicornis	P-14	14	1	1
2017	Ambient	U	Pocillopora damicornis	P-14	20	1	1
2017	Ambient	U	Pocillopora damicornis	P-14	25	1	1
2017	Ambient	U	Pocillopora damicornis	P-14	29	1	1
2017	Ambient	U	Fungia scuteria	B-10	0	1	1
2017	Ambient	U	Fungia scuteria	B-10	4	1	1
2017	Ambient	U	Fungia scuteria	B-10	6	1	1
2017	Ambient	U	Fungia scuteria	B-10	8	1	1
2017	Ambient	U	Fungia scuteria	B-10	11	1	1
2017	Ambient	U	Fungia scuteria	B-10	12	1	1
2017	Ambient	U	Fungia scuteria	B-10	14	1	1
2017	Ambient	U	Fungia scuteria	B-10	20	1	1
2017	Ambient	U	Fungia scuteria	B-10	25	1	1
2017	Ambient	U	Fungia scuteria	B-10	29	1	1
2017	Ambient	U	Montipora capitata	M-81	0	1	1
2017	Ambient	U	Montipora capitata	M-81	4	1	1
2017	Ambient	U	Montipora capitata	M-81	6	1	1
2017	Ambient	U	Montipora capitata	M-81	8	1	1
2017	Ambient	U	Montipora capitata	M-81	11	1	1
2017	Ambient	U	Montipora capitata	M-81	12	1	1
2017	Ambient	U	Montipora capitata	M-81	14	1	1
2017	Ambient	U	Montipora capitata	M-81	20	1	1
2017	Ambient	U	Montipora capitata	M-81	25	1	1
2017	Ambient	U	Montipora capitata	M-81	29	1	1
2017	Ambient	U	Pocillopora damicornis	P-117	0	1	1
2017	Ambient	U	Pocillopora damicornis	P-117	4	2	1
2017	Ambient	U	Pocillopora damicornis	P-117	6	1	1
2017	Ambient	U	Pocillopora damicornis	P-117	8	1	1
2017	Ambient	U	Pocillopora damicornis	P-117	11	1	1
2017	Ambient	U	Pocillopora damicornis	P-117	12	1	1
2017	Ambient	U	Pocillopora damicornis	P-117	14	4	0
2017	Ambient	U	Pocillopora damicornis	P-117	20	1	1
2017	Ambient	U	Pocillopora damicornis	P-117	25	1	1
2017	Ambient	U	Pocillopora damicornis	P-117	29	1	1
2017	Ambient	U	Pocillopora damicornis	P-97	0	1	1
2017	Ambient	U	Pocillopora damicornis	P-97	4	2	1
2017	Ambient	U	Pocillopora damicornis	P-97	6	1	1
2017	Ambient	U	Pocillopora damicornis	P-97	8	1	1
2017	Ambient	U	Pocillopora damicornis	P-97	11	1	1
2017	Ambient	U	Pocillopora damicornis	P-97	12	1	1
2017	Ambient	U	Pocillopora damicornis	P-97	14	1	1
2017	Ambient	U	Pocillopora damicornis	P-97	20	1	1
2017	Ambient	U	Pocillopora damicornis	P-97	25	1	1
2017	Ambient	U	Pocillopora damicornis	P-97	29	1	1
2017	Ambient	U	Porites compressa	F-73	0	1	1
2017	Ambient	U	Porites compressa	F-73	4	1	1
2017	Ambient	U	Porites compressa	F-73	6	1	1
2017	Ambient	U	Porites compressa	F-73	8	1	1
2017	Ambient	U	Porites compressa	F-73	11	1	1
2017	Ambient	U	Porites compressa	F-73	12	1	1
2017	Ambient	U	Porites compressa	F-73	14	1	1
2017	Ambient	U	Porites compressa	F-73	20	1	1
2017	Ambient	U	Porites compressa	F-73	25	1	1
2017	Ambient	U	Porites compressa	F-73	29	1	1
2017	Ambient	U	Montipora capitata	M-105	0	1	1
2017	Ambient	U	Montipora capitata	M-105	4	2	1
2017	Ambient	U	Montipora capitata	M-105	6	1	1
2017	Ambient	U	Montipora capitata	M-105	8	1	1
2017	Ambient	U	Montipora capitata	M-105	11	1	1
2017	Ambient	U	Montipora capitata	M-105	12	1	1
2017	Ambient	U	Montipora capitata	M-105	14	1	1
2017	Ambient	U	Montipora capitata	M-105	20	1	1
2017	Ambient	U	Montipora capitata	M-105	25	1	1
2017	Ambient	U	Montipora capitata	M-105	29	1	1
2017	Ambient	U	Pocillopora damicornis	P-81	0	1	1
2017	Ambient	U	Pocillopora damicornis	P-81	4	1	1
2017	Ambient	U	Pocillopora damicornis	P-81	6	2	1
2017	Ambient	U	Pocillopora damicornis	P-81	8	1	1
2017	Ambient	U	Pocillopora damicornis	P-81	11	1	1
2017	Ambient	U	Pocillopora damicornis	P-81	12	2	1
2017	Ambient	U	Pocillopora damicornis	P-81	14	1	1
2017	Ambient	U	Pocillopora damicornis	P-81	20	2	1
2017	Ambient	U	Pocillopora damicornis	P-81	25	1	1
2017	Ambient	U	Pocillopora damicornis	P-81	29	2	1
2017	Ambient	U	Porites compressa	F-25	0	1	1
2017	Ambient	U	Porites compressa	F-25	4	1	1
2017	Ambient	U	Porites compressa	F-25	6	1	1
2017	Ambient	U	Porites compressa	F-25	8	1	1
2017	Ambient	U	Porites compressa	F-25	11	1	1
2017	Ambient	U	Porites compressa	F-25	12	1	1
2017	Ambient	U	Porites compressa	F-25	14	1	1
2017	Ambient	U	Porites compressa	F-25	20	1	1
2017	Ambient	U	Porites compressa	F-25	25	1	1
2017	Ambient	U	Porites compressa	F-25	29	1	1
2017	Ambient	U	Porites compressa	F-04	0	1	1
2017	Ambient	U	Porites compressa	F-04	4	1	1
2017	Ambient	U	Porites compressa	F-04	6	1	1
2017	Ambient	U	Porites compressa	F-04	8	1	1
2017	Ambient	U	Porites compressa	F-04	11	1	1
2017	Ambient	U	Porites compressa	F-04	12	1	1
2017	Ambient	U	Porites compressa	F-04	14	1	1
2017	Ambient	U	Porites compressa	F-04	20	1	1
2017	Ambient	U	Porites compressa	F-04	25	1	1
2017	Ambient	U	Porites compressa	F-04	29	1	1
2017	Ambient	U	Pocillopora damicornis	P-109	0	1	1
2017	Ambient	U	Pocillopora damicornis	P-109	4	1	1
2017	Ambient	U	Pocillopora damicornis	P-109	6	1	1
2017	Ambient	U	Pocillopora damicornis	P-109	8	1	1
2017	Ambient	U	Pocillopora damicornis	P-109	11	1	1
2017	Ambient	U	Pocillopora damicornis	P-109	12	3	1
2017	Ambient	U	Pocillopora damicornis	P-109	14	4	0
2017	Ambient	U	Pocillopora damicornis	P-109	20	4	0
2017	Ambient	U	Pocillopora damicornis	P-109	25	4	0
2017	Ambient	U	Pocillopora damicornis	P-109	29	1	1
2017	Ambient	U	Montipora capitata	M-40	0	1	1
2017	Ambient	U	Montipora capitata	M-40	4	1	1
2017	Ambient	U	Montipora capitata	M-40	6	1	1
2017	Ambient	U	Montipora capitata	M-40	8	1	1
2017	Ambient	U	Montipora capitata	M-40	11	1	1
2017	Ambient	U	Montipora capitata	M-40	12	1	1
2017	Ambient	U	Montipora capitata	M-40	14	1	1
2017	Ambient	U	Montipora capitata	M-40	20	1	1
2017	Ambient	U	Montipora capitata	M-40	25	1	1
2017	Ambient	U	Montipora capitata	M-40	29	1	1
2017	Ambient	U	Porites compressa	F-10	0	1	1
2017	Ambient	U	Porites compressa	F-10	4	1	1
2017	Ambient	U	Porites compressa	F-10	6	1	1
2017	Ambient	U	Porites compressa	F-10	8	1	1
2017	Ambient	U	Porites compressa	F-10	11	1	1
2017	Ambient	U	Porites compressa	F-10	12	1	1
2017	Ambient	U	Porites compressa	F-10	14	1	1
2017	Ambient	U	Porites compressa	F-10	20	1	1
2017	Ambient	U	Porites compressa	F-10	25	1	1
2017	Ambient	U	Porites compressa	F-10	29	1	1
2017	Ambient	U	Porites compressa	F-31	0	1	1
2017	Ambient	U	Porites compressa	F-31	4	1	1
2017	Ambient	U	Porites compressa	F-31	6	1	1
2017	Ambient	U	Porites compressa	F-31	8	1	1
2017	Ambient	U	Porites compressa	F-31	11	1	1
2017	Ambient	U	Porites compressa	F-31	12	1	1
2017	Ambient	U	Porites compressa	F-31	14	1	1
2017	Ambient	U	Porites compressa	F-31	20	1	1
2017	Ambient	U	Porites compressa	F-31	25	1	1
2017	Ambient	U	Porites compressa	F-31	29	1	1
2017	Ambient	U	Montipora capitata	M-56	0	1	1
2017	Ambient	U	Montipora capitata	M-56	4	1	1
2017	Ambient	U	Montipora capitata	M-56	6	1	1
2017	Ambient	U	Montipora capitata	M-56	8	1	1
2017	Ambient	U	Montipora capitata	M-56	11	1	1
2017	Ambient	U	Montipora capitata	M-56	12	1	1
2017	Ambient	U	Montipora capitata	M-56	14	1	1
2017	Ambient	U	Montipora capitata	M-56	20	1	1
2017	Ambient	U	Montipora capitata	M-56	25	1	1
2017	Ambient	U	Montipora capitata	M-56	29	1	1
2017	Ambient	U	Montipora capitata	M-77	0	1	1
2017	Ambient	U	Montipora capitata	M-77	4	1	1
2017	Ambient	U	Montipora capitata	M-77	6	1	1
2017	Ambient	U	Montipora capitata	M-77	8	1	1
2017	Ambient	U	Montipora capitata	M-77	11	1	1
2017	Ambient	U	Montipora capitata	M-77	12	1	1
2017	Ambient	U	Montipora capitata	M-77	14	1	1
2017	Ambient	U	Montipora capitata	M-77	20	1	1
2017	Ambient	U	Montipora capitata	M-77	25	1	1
2017	Ambient	U	Montipora capitata	M-77	29	1	1
2017	Ambient	U	Porites compressa	F-119	0	1	1
2017	Ambient	U	Porites compressa	F-119	4	1	1
2017	Ambient	U	Porites compressa	F-119	6	1	1
2017	Ambient	U	Porites compressa	F-119	8	1	1
2017	Ambient	U	Porites compressa	F-119	11	1	1
2017	Ambient	U	Porites compressa	F-119	12	1	1
2017	Ambient	U	Porites compressa	F-119	14	1	1
2017	Ambient	U	Porites compressa	F-119	20	1	1
2017	Ambient	U	Porites compressa	F-119	25	1	1
2017	Ambient	U	Porites compressa	F-119	29	1	1
2017	Ambient	U	Pocillopora damicornis	P-28	0	1	1
2017	Ambient	U	Pocillopora damicornis	P-28	4	1	1
2017	Ambient	U	Pocillopora damicornis	P-28	6	1	1
2017	Ambient	U	Pocillopora damicornis	P-28	8	1	1
2017	Ambient	U	Pocillopora damicornis	P-28	11	1	1
2017	Ambient	U	Pocillopora damicornis	P-28	12	1	1
2017	Ambient	U	Pocillopora damicornis	P-28	14	1	1
2017	Ambient	U	Pocillopora damicornis	P-28	20	1	1
2017	Ambient	U	Pocillopora damicornis	P-28	25	1	1
2017	Ambient	U	Pocillopora damicornis	P-28	29	1	1
2017	Ambient	U	Porites compressa	F-56	0	1	1
2017	Ambient	U	Porites compressa	F-56	4	1	1
2017	Ambient	U	Porites compressa	F-56	6	1	1
2017	Ambient	U	Porites compressa	F-56	8	1	1
2017	Ambient	U	Porites compressa	F-56	11	1	1
2017	Ambient	U	Porites compressa	F-56	12	1	1
2017	Ambient	U	Porites compressa	F-56	14	1	1
2017	Ambient	U	Porites compressa	F-56	20	1	1
2017	Ambient	U	Porites compressa	F-56	25	1	1
2017	Ambient	U	Porites compressa	F-56	29	1	1
2017	Ambient	U	Montipora capitata	M-103	0	1	1
2017	Ambient	U	Montipora capitata	M-103	4	1	1
2017	Ambient	U	Montipora capitata	M-103	6	1	1
2017	Ambient	U	Montipora capitata	M-103	8	1	1
2017	Ambient	U	Montipora capitata	M-103	11	1	1
2017	Ambient	U	Montipora capitata	M-103	12	1	1
2017	Ambient	U	Montipora capitata	M-103	14	1	1
2017	Ambient	U	Montipora capitata	M-103	20	1	1
2017	Ambient	U	Montipora capitata	M-103	25	1	1
2017	Ambient	U	Montipora capitata	M-103	29	1	1
2017	Ambient	U	Fungia scuteria	B-73	0	1	1
2017	Ambient	U	Fungia scuteria	B-73	4	2	1
2017	Ambient	U	Fungia scuteria	B-73	6	2	1
2017	Ambient	U	Fungia scuteria	B-73	8	2	1
2017	Ambient	U	Fungia scuteria	B-73	11	2	1
2017	Ambient	U	Fungia scuteria	B-73	12	1	1
2017	Ambient	U	Fungia scuteria	B-73	14	1	1
2017	Ambient	U	Fungia scuteria	B-73	20	1	1
2017	Ambient	U	Fungia scuteria	B-73	25	1	1
2017	Ambient	U	Fungia scuteria	B-73	29	1	1
2017	Ambient	U	Fungia scuteria	B-103	0	1	1
2017	Ambient	U	Fungia scuteria	B-103	4	2	1
2017	Ambient	U	Fungia scuteria	B-103	6	1	1
2017	Ambient	U	Fungia scuteria	B-103	8	2	1
2017	Ambient	U	Fungia scuteria	B-103	11	2	1
2017	Ambient	U	Fungia scuteria	B-103	12	1	1
2017	Ambient	U	Fungia scuteria	B-103	14	1	1
2017	Ambient	U	Fungia scuteria	B-103	20	1	1
2017	Ambient	U	Fungia scuteria	B-103	25	1	1
2017	Ambient	U	Fungia scuteria	B-103	29	1	1
2017	Ambient	U	Montipora capitata	M-91	0	1	1
2017	Ambient	U	Montipora capitata	M-91	4	1	1
2017	Ambient	U	Montipora capitata	M-91	6	1	1
2017	Ambient	U	Montipora capitata	M-91	8	1	1
2017	Ambient	U	Montipora capitata	M-91	11	1	1
2017	Ambient	U	Montipora capitata	M-91	12	1	1
2017	Ambient	U	Montipora capitata	M-91	14	1	1
2017	Ambient	U	Montipora capitata	M-91	20	1	1
2017	Ambient	U	Montipora capitata	M-91	25	1	1
2017	Ambient	U	Montipora capitata	M-91	29	1	1
2017	Ambient	U	Porites compressa	F-52	0	1	1
2017	Ambient	U	Porites compressa	F-52	4	1	1
2017	Ambient	U	Porites compressa	F-52	6	1	1
2017	Ambient	U	Porites compressa	F-52	8	1	1
2017	Ambient	U	Porites compressa	F-52	11	1	1
2017	Ambient	U	Porites compressa	F-52	12	1	1
2017	Ambient	U	Porites compressa	F-52	14	1	1
2017	Ambient	U	Porites compressa	F-52	20	1	1
2017	Ambient	U	Porites compressa	F-52	25	1	1
2017	Ambient	U	Porites compressa	F-52	29	1	1
2017	Ambient	U	Pocillopora damicornis	P-58	0	1	1
2017	Ambient	U	Pocillopora damicornis	P-58	4	1	1
2017	Ambient	U	Pocillopora damicornis	P-58	6	2	1
2017	Ambient	U	Pocillopora damicornis	P-58	8	1	1
2017	Ambient	U	Pocillopora damicornis	P-58	11	1	1
2017	Ambient	U	Pocillopora damicornis	P-58	12	2	1
2017	Ambient	U	Pocillopora damicornis	P-58	14	1	1
2017	Ambient	U	Pocillopora damicornis	P-58	20	1	1
2017	Ambient	U	Pocillopora damicornis	P-58	25	1	1
2017	Ambient	U	Pocillopora damicornis	P-58	29	1	1
2017	Ambient	U	Fungia scuteria	B-95	0	1	1
2017	Ambient	U	Fungia scuteria	B-95	4	1	1
2017	Ambient	U	Fungia scuteria	B-95	6	1	1
2017	Ambient	U	Fungia scuteria	B-95	8	1	1
2017	Ambient	U	Fungia scuteria	B-95	11	1	1
2017	Ambient	U	Fungia scuteria	B-95	12	1	1
2017	Ambient	U	Fungia scuteria	B-95	14	1	1
2017	Ambient	U	Fungia scuteria	B-95	20	1	1
2017	Ambient	U	Fungia scuteria	B-95	25	1	1
2017	Ambient	U	Fungia scuteria	B-95	29	1	1
2017	Ambient	U	Pocillopora damicornis	P-95	0	1	1
2017	Ambient	U	Pocillopora damicornis	P-95	4	1	1
2017	Ambient	U	Pocillopora damicornis	P-95	6	1	1
2017	Ambient	U	Pocillopora damicornis	P-95	8	1	1
2017	Ambient	U	Pocillopora damicornis	P-95	11	1	1
2017	Ambient	U	Pocillopora damicornis	P-95	12	1	1
2017	Ambient	U	Pocillopora damicornis	P-95	14	1	1
2017	Ambient	U	Pocillopora damicornis	P-95	20	1	1
2017	Ambient	U	Pocillopora damicornis	P-95	25	1	1
2017	Ambient	U	Pocillopora damicornis	P-95	29	1	1
2017	Ambient	U	Porites compressa	F-77	0	1	1
2017	Ambient	U	Porites compressa	F-77	4	1	1
2017	Ambient	U	Porites compressa	F-77	6	1	1
2017	Ambient	U	Porites compressa	F-77	8	1	1
2017	Ambient	U	Porites compressa	F-77	11	1	1
2017	Ambient	U	Porites compressa	F-77	12	1	1
2017	Ambient	U	Porites compressa	F-77	14	1	1
2017	Ambient	U	Porites compressa	F-77	20	1	1
2017	Ambient	U	Porites compressa	F-77	25	1	1
2017	Ambient	U	Porites compressa	F-77	29	1	1
2017	Ambient	U	Pocillopora damicornis	P-11	0	1	1
2017	Ambient	U	Pocillopora damicornis	P-11	4	1	1
2017	Ambient	U	Pocillopora damicornis	P-11	6	1	1
2017	Ambient	U	Pocillopora damicornis	P-11	8	1	1
2017	Ambient	U	Pocillopora damicornis	P-11	11	1	1
2017	Ambient	U	Pocillopora damicornis	P-11	12	1	1
2017	Ambient	U	Pocillopora damicornis	P-11	14	1	1
2017	Ambient	U	Pocillopora damicornis	P-11	20	1	1
2017	Ambient	U	Pocillopora damicornis	P-11	25	1	1
2017	Ambient	U	Pocillopora damicornis	P-11	29	1	1
2017	Ambient	U	Fungia scuteria	B-38	0	1	1
2017	Ambient	U	Fungia scuteria	B-38	4	2	1
2017	Ambient	U	Fungia scuteria	B-38	6	2	1
2017	Ambient	U	Fungia scuteria	B-38	8	2	1
2017	Ambient	U	Fungia scuteria	B-38	11	2	1
2017	Ambient	U	Fungia scuteria	B-38	12	2	1
2017	Ambient	U	Fungia scuteria	B-38	14	2	1
2017	Ambient	U	Fungia scuteria	B-38	20	2	1
2017	Ambient	U	Fungia scuteria	B-38	25	2	1
2017	Ambient	U	Fungia scuteria	B-38	29	2	1
2017	Ambient	U	Porites compressa	F-79	0	1	1
2017	Ambient	U	Porites compressa	F-79	4	1	1
2017	Ambient	U	Porites compressa	F-79	6	2	1
2017	Ambient	U	Porites compressa	F-79	8	1	1
2017	Ambient	U	Porites compressa	F-79	11	1	1
2017	Ambient	U	Porites compressa	F-79	12	1	1
2017	Ambient	U	Porites compressa	F-79	14	2	1
2017	Ambient	U	Porites compressa	F-79	20	1	1
2017	Ambient	U	Porites compressa	F-79	25	1	1
2017	Ambient	U	Porites compressa	F-79	29	1	1
2017	Ambient	U	Fungia scuteria	B-48	0	1	1
2017	Ambient	U	Fungia scuteria	B-48	4	2	1
2017	Ambient	U	Fungia scuteria	B-48	6	2	1
2017	Ambient	U	Fungia scuteria	B-48	8	2	1
2017	Ambient	U	Fungia scuteria	B-48	11	2	1
2017	Ambient	U	Fungia scuteria	B-48	12	2	1
2017	Ambient	U	Fungia scuteria	B-48	14	2	1
2017	Ambient	U	Fungia scuteria	B-48	20	2	1
2017	Ambient	U	Fungia scuteria	B-48	25	1	1
2017	Ambient	U	Fungia scuteria	B-48	29	2	1
2017	Ambient	S	Fungia scuteria	B-26	0	1	1
2017	Ambient	S	Fungia scuteria	B-26	4	1	1
2017	Ambient	S	Fungia scuteria	B-26	6	1	1
2017	Ambient	S	Fungia scuteria	B-26	8	2	1
2017	Ambient	S	Fungia scuteria	B-26	11	1	1
2017	Ambient	S	Fungia scuteria	B-26	12	1	1
2017	Ambient	S	Fungia scuteria	B-26	14	1	1
2017	Ambient	S	Fungia scuteria	B-26	20	1	1
2017	Ambient	S	Fungia scuteria	B-26	25	1	1
2017	Ambient	S	Fungia scuteria	B-26	29	1	1
2017	Ambient	S	Montipora capitata	M-23	0	1	1
2017	Ambient	S	Montipora capitata	M-23	4	1	1
2017	Ambient	S	Montipora capitata	M-23	6	1	1
2017	Ambient	S	Montipora capitata	M-23	8	1	1
2017	Ambient	S	Montipora capitata	M-23	11	1	1
2017	Ambient	S	Montipora capitata	M-23	12	1	1
2017	Ambient	S	Montipora capitata	M-23	14	1	1
2017	Ambient	S	Montipora capitata	M-23	20	1	1
2017	Ambient	S	Montipora capitata	M-23	25	1	1
2017	Ambient	S	Montipora capitata	M-23	29	1	1
2017	Ambient	S	Pocillopora damicornis	P-71	0	2	1
2017	Ambient	S	Pocillopora damicornis	P-71	4	2	1
2017	Ambient	S	Pocillopora damicornis	P-71	6	2	1
2017	Ambient	S	Pocillopora damicornis	P-71	8	2	1
2017	Ambient	S	Pocillopora damicornis	P-71	11	2	1
2017	Ambient	S	Pocillopora damicornis	P-71	12	1	1
2017	Ambient	S	Pocillopora damicornis	P-71	14	1	1
2017	Ambient	S	Pocillopora damicornis	P-71	20	1	1
2017	Ambient	S	Pocillopora damicornis	P-71	25	1	1
2017	Ambient	S	Pocillopora damicornis	P-71	29	1	1
2017	Ambient	S	Montipora capitata	M-101	0	1	1
2017	Ambient	S	Montipora capitata	M-101	4	1	1
2017	Ambient	S	Montipora capitata	M-101	6	1	1
2017	Ambient	S	Montipora capitata	M-101	8	1	1
2017	Ambient	S	Montipora capitata	M-101	11	1	1
2017	Ambient	S	Montipora capitata	M-101	12	1	1
2017	Ambient	S	Montipora capitata	M-101	14	1	1
2017	Ambient	S	Montipora capitata	M-101	20	1	1
2017	Ambient	S	Montipora capitata	M-101	25	1	1
2017	Ambient	S	Montipora capitata	M-101	29	1	1
2017	Ambient	S	Montipora capitata	M-33	0	1	1
2017	Ambient	S	Montipora capitata	M-33	4	1	1
2017	Ambient	S	Montipora capitata	M-33	6	1	1
2017	Ambient	S	Montipora capitata	M-33	8	1	1
2017	Ambient	S	Montipora capitata	M-33	11	1	1
2017	Ambient	S	Montipora capitata	M-33	12	1	1
2017	Ambient	S	Montipora capitata	M-33	14	1	1
2017	Ambient	S	Montipora capitata	M-33	20	1	1
2017	Ambient	S	Montipora capitata	M-33	25	1	1
2017	Ambient	S	Montipora capitata	M-33	29	1	1
2017	Ambient	S	Montipora capitata	M-47	0	1	1
2017	Ambient	S	Montipora capitata	M-47	4	1	1
2017	Ambient	S	Montipora capitata	M-47	6	1	1
2017	Ambient	S	Montipora capitata	M-47	8	1	1
2017	Ambient	S	Montipora capitata	M-47	11	1	1
2017	Ambient	S	Montipora capitata	M-47	12	1	1
2017	Ambient	S	Montipora capitata	M-47	14	1	1
2017	Ambient	S	Montipora capitata	M-47	20	1	1
2017	Ambient	S	Montipora capitata	M-47	25	1	1
2017	Ambient	S	Montipora capitata	M-47	29	4	0
2017	Ambient	S	Porites compressa	F-34	0	1	1
2017	Ambient	S	Porites compressa	F-34	4	1	1
2017	Ambient	S	Porites compressa	F-34	6	1	1
2017	Ambient	S	Porites compressa	F-34	8	1	1
2017	Ambient	S	Porites compressa	F-34	11	1	1
2017	Ambient	S	Porites compressa	F-34	12	1	1
2017	Ambient	S	Porites compressa	F-34	14	1	1
2017	Ambient	S	Porites compressa	F-34	20	1	1
2017	Ambient	S	Porites compressa	F-34	25	1	1
2017	Ambient	S	Porites compressa	F-34	29	1	1
2017	Ambient	S	Pocillopora damicornis	P-54	0	1	1
2017	Ambient	S	Pocillopora damicornis	P-54	4	1	1
2017	Ambient	S	Pocillopora damicornis	P-54	6	1	1
2017	Ambient	S	Pocillopora damicornis	P-54	8	1	1
2017	Ambient	S	Pocillopora damicornis	P-54	11	1	1
2017	Ambient	S	Pocillopora damicornis	P-54	12	1	1
2017	Ambient	S	Pocillopora damicornis	P-54	14	1	1
2017	Ambient	S	Pocillopora damicornis	P-54	20	1	1
2017	Ambient	S	Pocillopora damicornis	P-54	25	1	1
2017	Ambient	S	Pocillopora damicornis	P-54	29	1	1
2017	Ambient	S	Porites compressa	F-83	0	1	1
2017	Ambient	S	Porites compressa	F-83	4	1	1
2017	Ambient	S	Porites compressa	F-83	6	1	1
2017	Ambient	S	Porites compressa	F-83	8	1	1
2017	Ambient	S	Porites compressa	F-83	11	1	1
2017	Ambient	S	Porites compressa	F-83	12	1	1
2017	Ambient	S	Porites compressa	F-83	14	1	1
2017	Ambient	S	Porites compressa	F-83	20	1	1
2017	Ambient	S	Porites compressa	F-83	25	1	1
2017	Ambient	S	Porites compressa	F-83	29	1	1
2017	Ambient	S	Montipora capitata	M-04	0	1	1
2017	Ambient	S	Montipora capitata	M-04	4	1	1
2017	Ambient	S	Montipora capitata	M-04	6	1	1
2017	Ambient	S	Montipora capitata	M-04	8	1	1
2017	Ambient	S	Montipora capitata	M-04	11	1	1
2017	Ambient	S	Montipora capitata	M-04	12	1	1
2017	Ambient	S	Montipora capitata	M-04	14	1	1
2017	Ambient	S	Montipora capitata	M-04	20	1	1
2017	Ambient	S	Montipora capitata	M-04	25	1	1
2017	Ambient	S	Montipora capitata	M-04	29	1	1
2017	Ambient	S	Fungia scuteria	B-11	0	1	1
2017	Ambient	S	Fungia scuteria	B-11	4	1	1
2017	Ambient	S	Fungia scuteria	B-11	6	1	1
2017	Ambient	S	Fungia scuteria	B-11	8	1	1
2017	Ambient	S	Fungia scuteria	B-11	11	1	1
2017	Ambient	S	Fungia scuteria	B-11	12	1	1
2017	Ambient	S	Fungia scuteria	B-11	14	1	1
2017	Ambient	S	Fungia scuteria	B-11	20	1	1
2017	Ambient	S	Fungia scuteria	B-11	25	1	1
2017	Ambient	S	Fungia scuteria	B-11	29	1	1
2017	Ambient	S	Montipora capitata	M-64	0	1	1
2017	Ambient	S	Montipora capitata	M-64	4	1	1
2017	Ambient	S	Montipora capitata	M-64	6	1	1
2017	Ambient	S	Montipora capitata	M-64	8	1	1
2017	Ambient	S	Montipora capitata	M-64	11	1	1
2017	Ambient	S	Montipora capitata	M-64	12	1	1
2017	Ambient	S	Montipora capitata	M-64	14	1	1
2017	Ambient	S	Montipora capitata	M-64	20	1	1
2017	Ambient	S	Montipora capitata	M-64	25	1	1
2017	Ambient	S	Montipora capitata	M-64	29	1	1
2017	Ambient	S	Montipora capitata	M-15	0	1	1
2017	Ambient	S	Montipora capitata	M-15	4	1	1
2017	Ambient	S	Montipora capitata	M-15	6	1	1
2017	Ambient	S	Montipora capitata	M-15	8	1	1
2017	Ambient	S	Montipora capitata	M-15	11	1	1
2017	Ambient	S	Montipora capitata	M-15	12	1	1
2017	Ambient	S	Montipora capitata	M-15	14	1	1
2017	Ambient	S	Montipora capitata	M-15	20	1	1
2017	Ambient	S	Montipora capitata	M-15	25	1	1
2017	Ambient	S	Montipora capitata	M-15	29	1	1
2017	Ambient	S	Pocillopora damicornis	P-34	0	1	1
2017	Ambient	S	Pocillopora damicornis	P-34	4	1	1
2017	Ambient	S	Pocillopora damicornis	P-34	6	1	1
2017	Ambient	S	Pocillopora damicornis	P-34	8	1	1
2017	Ambient	S	Pocillopora damicornis	P-34	11	1	1
2017	Ambient	S	Pocillopora damicornis	P-34	12	1	1
2017	Ambient	S	Pocillopora damicornis	P-34	14	1	1
2017	Ambient	S	Pocillopora damicornis	P-34	20	1	1
2017	Ambient	S	Pocillopora damicornis	P-34	25	1	1
2017	Ambient	S	Pocillopora damicornis	P-34	29	1	1
2017	Ambient	S	Montipora capitata	M-36	0	1	1
2017	Ambient	S	Montipora capitata	M-36	4	1	1
2017	Ambient	S	Montipora capitata	M-36	6	1	1
2017	Ambient	S	Montipora capitata	M-36	8	1	1
2017	Ambient	S	Montipora capitata	M-36	11	1	1
2017	Ambient	S	Montipora capitata	M-36	12	1	1
2017	Ambient	S	Montipora capitata	M-36	14	1	1
2017	Ambient	S	Montipora capitata	M-36	20	1	1
2017	Ambient	S	Montipora capitata	M-36	25	1	1
2017	Ambient	S	Montipora capitata	M-36	29	1	1
2017	Ambient	S	Montipora capitata	M-34	0	1	1
2017	Ambient	S	Montipora capitata	M-34	4	1	1
2017	Ambient	S	Montipora capitata	M-34	6	1	1
2017	Ambient	S	Montipora capitata	M-34	8	1	1
2017	Ambient	S	Montipora capitata	M-34	11	1	1
2017	Ambient	S	Montipora capitata	M-34	12	1	1
2017	Ambient	S	Montipora capitata	M-34	14	1	1
2017	Ambient	S	Montipora capitata	M-34	20	1	1
2017	Ambient	S	Montipora capitata	M-34	25	1	1
2017	Ambient	S	Montipora capitata	M-34	29	1	1
2017	Ambient	S	Fungia scuteria	B-25	0	1	1
2017	Ambient	S	Fungia scuteria	B-25	4	2	1
2017	Ambient	S	Fungia scuteria	B-25	6	1	1
2017	Ambient	S	Fungia scuteria	B-25	8	2	1
2017	Ambient	S	Fungia scuteria	B-25	11	1	1
2017	Ambient	S	Fungia scuteria	B-25	12	1	1
2017	Ambient	S	Fungia scuteria	B-25	14	1	1
2017	Ambient	S	Fungia scuteria	B-25	20	1	1
2017	Ambient	S	Fungia scuteria	B-25	25	1	1
2017	Ambient	S	Fungia scuteria	B-25	29	1	1
2017	Ambient	S	Montipora capitata	M-20	0	1	1
2017	Ambient	S	Montipora capitata	M-20	4	1	1
2017	Ambient	S	Montipora capitata	M-20	6	1	1
2017	Ambient	S	Montipora capitata	M-20	8	1	1
2017	Ambient	S	Montipora capitata	M-20	11	1	1
2017	Ambient	S	Montipora capitata	M-20	12	1	1
2017	Ambient	S	Montipora capitata	M-20	14	1	1
2017	Ambient	S	Montipora capitata	M-20	20	1	1
2017	Ambient	S	Montipora capitata	M-20	25	1	1
2017	Ambient	S	Montipora capitata	M-20	29	1	1
2017	Ambient	S	Pocillopora damicornis	P-105	0	1	1
2017	Ambient	S	Pocillopora damicornis	P-105	4	1	1
2017	Ambient	S	Pocillopora damicornis	P-105	6	1	1
2017	Ambient	S	Pocillopora damicornis	P-105	8	1	1
2017	Ambient	S	Pocillopora damicornis	P-105	11	1	1
2017	Ambient	S	Pocillopora damicornis	P-105	12	1	1
2017	Ambient	S	Pocillopora damicornis	P-105	14	1	1
2017	Ambient	S	Pocillopora damicornis	P-105	20	1	1
2017	Ambient	S	Pocillopora damicornis	P-105	25	1	1
2017	Ambient	S	Pocillopora damicornis	P-105	29	1	1
2017	Ambient	S	Fungia scuteria	B-109	0	1	1
2017	Ambient	S	Fungia scuteria	B-109	4	1	1
2017	Ambient	S	Fungia scuteria	B-109	6	1	1
2017	Ambient	S	Fungia scuteria	B-109	8	1	1
2017	Ambient	S	Fungia scuteria	B-109	11	1	1
2017	Ambient	S	Fungia scuteria	B-109	12	1	1
2017	Ambient	S	Fungia scuteria	B-109	14	1	1
2017	Ambient	S	Fungia scuteria	B-109	20	1	1
2017	Ambient	S	Fungia scuteria	B-109	25	1	1
2017	Ambient	S	Fungia scuteria	B-109	29	1	1
2017	Ambient	S	Pocillopora damicornis	P-69	0	1	1
2017	Ambient	S	Pocillopora damicornis	P-69	4	1	1
2017	Ambient	S	Pocillopora damicornis	P-69	6	1	1
2017	Ambient	S	Pocillopora damicornis	P-69	8	1	1
2017	Ambient	S	Pocillopora damicornis	P-69	11	1	1
2017	Ambient	S	Pocillopora damicornis	P-69	12	1	1
2017	Ambient	S	Pocillopora damicornis	P-69	14	1	1
2017	Ambient	S	Pocillopora damicornis	P-69	20	1	1
2017	Ambient	S	Pocillopora damicornis	P-69	25	1	1
2017	Ambient	S	Pocillopora damicornis	P-69	29	1	1
2017	Ambient	S	Fungia scuteria	B-117	0	1	1
2017	Ambient	S	Fungia scuteria	B-117	4	1	1
2017	Ambient	S	Fungia scuteria	B-117	6	1	1
2017	Ambient	S	Fungia scuteria	B-117	8	1	1
2017	Ambient	S	Fungia scuteria	B-117	11	1	1
2017	Ambient	S	Fungia scuteria	B-117	12	1	1
2017	Ambient	S	Fungia scuteria	B-117	14	1	1
2017	Ambient	S	Fungia scuteria	B-117	20	1	1
2017	Ambient	S	Fungia scuteria	B-117	25	1	1
2017	Ambient	S	Fungia scuteria	B-117	29	1	1
2017	Ambient	S	Pocillopora damicornis	P-53	0	1	1
2017	Ambient	S	Pocillopora damicornis	P-53	4	1	1
2017	Ambient	S	Pocillopora damicornis	P-53	6	1	1
2017	Ambient	S	Pocillopora damicornis	P-53	8	1	1
2017	Ambient	S	Pocillopora damicornis	P-53	11	1	1
2017	Ambient	S	Pocillopora damicornis	P-53	12	1	1
2017	Ambient	S	Pocillopora damicornis	P-53	14	1	1
2017	Ambient	S	Pocillopora damicornis	P-53	20	1	1
2017	Ambient	S	Pocillopora damicornis	P-53	25	1	1
2017	Ambient	S	Pocillopora damicornis	P-53	29	1	1
2017	Ambient	S	Fungia scuteria	B-6 or B-9	0	1	1
2017	Ambient	S	Fungia scuteria	B-6 or B-9	4	1	1
2017	Ambient	S	Fungia scuteria	B-6 or B-9	6	1	1
2017	Ambient	S	Fungia scuteria	B-6 or B-9	8	1	1
2017	Ambient	S	Fungia scuteria	B-6 or B-9	11	1	1
2017	Ambient	S	Fungia scuteria	B-6 or B-9	12	1	1
2017	Ambient	S	Fungia scuteria	B-6 or B-9	14	1	1
2017	Ambient	S	Fungia scuteria	B-6 or B-9	20	1	1
2017	Ambient	S	Fungia scuteria	B-6 or B-9	25	1	1
2017	Ambient	S	Fungia scuteria	B-6 or B-9	29	1	1
2017	Ambient	S	Porites compressa	F-64	0	1	1
2017	Ambient	S	Porites compressa	F-64	4	2	1
2017	Ambient	S	Porites compressa	F-64	6	1	1
2017	Ambient	S	Porites compressa	F-64	8	2	1
2017	Ambient	S	Porites compressa	F-64	11	1	1
2017	Ambient	S	Porites compressa	F-64	12	1	1
2017	Ambient	S	Porites compressa	F-64	14	1	1
2017	Ambient	S	Porites compressa	F-64	20	1	1
2017	Ambient	S	Porites compressa	F-64	25	1	1
2017	Ambient	S	Porites compressa	F-64	29	1	1
2017	Ambient	S	Porites compressa	F-32	0	1	1
2017	Ambient	S	Porites compressa	F-32	4	1	1
2017	Ambient	S	Porites compressa	F-32	6	1	1
2017	Ambient	S	Porites compressa	F-32	8	1	1
2017	Ambient	S	Porites compressa	F-32	11	1	1
2017	Ambient	S	Porites compressa	F-32	12	1	1
2017	Ambient	S	Porites compressa	F-32	14	1	1
2017	Ambient	S	Porites compressa	F-32	20	1	1
2017	Ambient	S	Porites compressa	F-32	25	1	1
2017	Ambient	S	Porites compressa	F-32	29	1	1
2017	Ambient	S	Fungia scuteria	B-32	0	1	1
2017	Ambient	S	Fungia scuteria	B-32	4	1	1
2017	Ambient	S	Fungia scuteria	B-32	6	1	1
2017	Ambient	S	Fungia scuteria	B-32	8	1	1
2017	Ambient	S	Fungia scuteria	B-32	11	1	1
2017	Ambient	S	Fungia scuteria	B-32	12	1	1
2017	Ambient	S	Fungia scuteria	B-32	14	1	1
2017	Ambient	S	Fungia scuteria	B-32	20	1	1
2017	Ambient	S	Fungia scuteria	B-32	25	1	1
2017	Ambient	S	Fungia scuteria	B-32	29	1	1
2017	Ambient	S	Porites compressa	F-17	0	1	1
2017	Ambient	S	Porites compressa	F-17	4	1	1
2017	Ambient	S	Porites compressa	F-17	6	1	1
2017	Ambient	S	Porites compressa	F-17	8	1	1
2017	Ambient	S	Porites compressa	F-17	11	1	1
2017	Ambient	S	Porites compressa	F-17	12	1	1
2017	Ambient	S	Porites compressa	F-17	14	1	1
2017	Ambient	S	Porites compressa	F-17	20	1	1
2017	Ambient	S	Porites compressa	F-17	25	1	1
2017	Ambient	S	Porites compressa	F-17	29	1	1
2017	Ambient	S	Fungia scuteria	B-112	0	1	1
2017	Ambient	S	Fungia scuteria	B-112	4	1	1
2017	Ambient	S	Fungia scuteria	B-112	6	1	1
2017	Ambient	S	Fungia scuteria	B-112	8	1	1
2017	Ambient	S	Fungia scuteria	B-112	11	1	1
2017	Ambient	S	Fungia scuteria	B-112	12	1	1
2017	Ambient	S	Fungia scuteria	B-112	14	1	1
2017	Ambient	S	Fungia scuteria	B-112	20	1	1
2017	Ambient	S	Fungia scuteria	B-112	25	1	1
2017	Ambient	S	Fungia scuteria	B-112	29	1	1
2017	Ambient	S	Porites compressa	F-49	0	1	1
2017	Ambient	S	Porites compressa	F-49	4	1	1
2017	Ambient	S	Porites compressa	F-49	6	1	1
2017	Ambient	S	Porites compressa	F-49	8	1	1
2017	Ambient	S	Porites compressa	F-49	11	1	1
2017	Ambient	S	Porites compressa	F-49	12	1	1
2017	Ambient	S	Porites compressa	F-49	14	1	1
2017	Ambient	S	Porites compressa	F-49	20	1	1
2017	Ambient	S	Porites compressa	F-49	25	1	1
2017	Ambient	S	Porites compressa	F-49	29	1	1
2017	Ambient	S	Montipora capitata	M-99	0	1	1
2017	Ambient	S	Montipora capitata	M-99	4	1	1
2017	Ambient	S	Montipora capitata	M-99	6	1	1
2017	Ambient	S	Montipora capitata	M-99	8	1	1
2017	Ambient	S	Montipora capitata	M-99	11	1	1
2017	Ambient	S	Montipora capitata	M-99	12	1	1
2017	Ambient	S	Montipora capitata	M-99	14	1	1
2017	Ambient	S	Montipora capitata	M-99	20	1	1
2017	Ambient	S	Montipora capitata	M-99	25	1	1
2017	Ambient	S	Montipora capitata	M-99	29	1	1
2017	Ambient	S	Fungia scuteria	B-36	0	1	1
2017	Ambient	S	Fungia scuteria	B-36	4	1	1
2017	Ambient	S	Fungia scuteria	B-36	6	1	1
2017	Ambient	S	Fungia scuteria	B-36	8	1	1
2017	Ambient	S	Fungia scuteria	B-36	11	1	1
2017	Ambient	S	Fungia scuteria	B-36	12	1	1
2017	Ambient	S	Fungia scuteria	B-36	14	1	1
2017	Ambient	S	Fungia scuteria	B-36	20	1	1
2017	Ambient	S	Fungia scuteria	B-36	25	1	1
2017	Ambient	S	Fungia scuteria	B-36	29	1	1
2017	Ambient	S	Pocillopora damicornis	P-37	0	1	1
2017	Ambient	S	Pocillopora damicornis	P-37	4	1	1
2017	Ambient	S	Pocillopora damicornis	P-37	6	2	1
2017	Ambient	S	Pocillopora damicornis	P-37	8	1	1
2017	Ambient	S	Pocillopora damicornis	P-37	11	1	1
2017	Ambient	S	Pocillopora damicornis	P-37	12	1	1
2017	Ambient	S	Pocillopora damicornis	P-37	14	1	1
2017	Ambient	S	Pocillopora damicornis	P-37	20	1	1
2017	Ambient	S	Pocillopora damicornis	P-37	25	1	1
2017	Ambient	S	Pocillopora damicornis	P-37	29	1	1
2017	Ambient	S	Fungia scuteria	B-13	0	1	1
2017	Ambient	S	Fungia scuteria	B-13	4	1	1
2017	Ambient	S	Fungia scuteria	B-13	6	1	1
2017	Ambient	S	Fungia scuteria	B-13	8	1	1
2017	Ambient	S	Fungia scuteria	B-13	11	1	1
2017	Ambient	S	Fungia scuteria	B-13	12	1	1
2017	Ambient	S	Fungia scuteria	B-13	14	1	1
2017	Ambient	S	Fungia scuteria	B-13	20	1	1
2017	Ambient	S	Fungia scuteria	B-13	25	1	1
2017	Ambient	S	Fungia scuteria	B-13	29	1	1
2017	Ambient	S	Porites compressa	F-39	0	1	1
2017	Ambient	S	Porites compressa	F-39	4	1	1
2017	Ambient	S	Porites compressa	F-39	6	1	1
2017	Ambient	S	Porites compressa	F-39	8	1	1
2017	Ambient	S	Porites compressa	F-39	11	1	1
2017	Ambient	S	Porites compressa	F-39	12	1	1
2017	Ambient	S	Porites compressa	F-39	14	1	1
2017	Ambient	S	Porites compressa	F-39	20	1	1
2017	Ambient	S	Porites compressa	F-39	25	1	1
2017	Ambient	S	Porites compressa	F-39	29	1	1
2017	Ambient	S	Pocillopora damicornis	P-73	0	1	1
2017	Ambient	S	Pocillopora damicornis	P-73	4	1	1
2017	Ambient	S	Pocillopora damicornis	P-73	6	1	1
2017	Ambient	S	Pocillopora damicornis	P-73	8	1	1
2017	Ambient	S	Pocillopora damicornis	P-73	11	1	1
2017	Ambient	S	Pocillopora damicornis	P-73	12	1	1
2017	Ambient	S	Pocillopora damicornis	P-73	14	1	1
2017	Ambient	S	Pocillopora damicornis	P-73	20	1	1
2017	Ambient	S	Pocillopora damicornis	P-73	25	1	1
2017	Ambient	S	Pocillopora damicornis	P-73	29	1	1
2017	Ambient	S	Porites compressa	F-59	0	1	1
2017	Ambient	S	Porites compressa	F-59	4	1	1
2017	Ambient	S	Porites compressa	F-59	6	1	1
2017	Ambient	S	Porites compressa	F-59	8	1	1
2017	Ambient	S	Porites compressa	F-59	11	1	1
2017	Ambient	S	Porites compressa	F-59	12	1	1
2017	Ambient	S	Porites compressa	F-59	14	1	1
2017	Ambient	S	Porites compressa	F-59	20	1	1
2017	Ambient	S	Porites compressa	F-59	25	1	1
2017	Ambient	S	Porites compressa	F-59	29	1	1
2017	Ambient	S	Montipora capitata	M-14	0	1	1
2017	Ambient	S	Montipora capitata	M-14	4	1	1
2017	Ambient	S	Montipora capitata	M-14	6	1	1
2017	Ambient	S	Montipora capitata	M-14	8	1	1
2017	Ambient	S	Montipora capitata	M-14	11	1	1
2017	Ambient	S	Montipora capitata	M-14	12	1	1
2017	Ambient	S	Montipora capitata	M-14	14	1	1
2017	Ambient	S	Montipora capitata	M-14	20	1	1
2017	Ambient	S	Montipora capitata	M-14	25	1	1
2017	Ambient	S	Montipora capitata	M-14	29	1	1
2017	Ambient	S	Porites compressa	F-70	0	1	1
2017	Ambient	S	Porites compressa	F-70	4	1	1
2017	Ambient	S	Porites compressa	F-70	6	1	1
2017	Ambient	S	Porites compressa	F-70	8	2	1
2017	Ambient	S	Porites compressa	F-70	11	1	1
2017	Ambient	S	Porites compressa	F-70	12	1	1
2017	Ambient	S	Porites compressa	F-70	14	1	1
2017	Ambient	S	Porites compressa	F-70	20	1	1
2017	Ambient	S	Porites compressa	F-70	25	1	1
2017	Ambient	S	Porites compressa	F-70	29	1	1
2017	Ambient	S	Pocillopora damicornis	P-102	0	1	1
2017	Ambient	S	Pocillopora damicornis	P-102	4	1	1
2017	Ambient	S	Pocillopora damicornis	P-102	6	1	1
2017	Ambient	S	Pocillopora damicornis	P-102	8	1	1
2017	Ambient	S	Pocillopora damicornis	P-102	11	1	1
2017	Ambient	S	Pocillopora damicornis	P-102	12	1	1
2017	Ambient	S	Pocillopora damicornis	P-102	14	1	1
2017	Ambient	S	Pocillopora damicornis	P-102	20	1	1
2017	Ambient	S	Pocillopora damicornis	P-102	25	1	1
2017	Ambient	S	Pocillopora damicornis	P-102	29	1	1
2017	Ambient	S	Porites compressa	F-69	0	1	1
2017	Ambient	S	Porites compressa	F-69	4	1	1
2017	Ambient	S	Porites compressa	F-69	6	1	1
2017	Ambient	S	Porites compressa	F-69	8	1	1
2017	Ambient	S	Porites compressa	F-69	11	1	1
2017	Ambient	S	Porites compressa	F-69	12	1	1
2017	Ambient	S	Porites compressa	F-69	14	1	1
2017	Ambient	S	Porites compressa	F-69	20	1	1
2017	Ambient	S	Porites compressa	F-69	25	1	1
2017	Ambient	S	Porites compressa	F-69	29	1	1
2017	Ambient	S	Pocillopora damicornis	P-94	0	1	1
2017	Ambient	S	Pocillopora damicornis	P-94	4	1	1
2017	Ambient	S	Pocillopora damicornis	P-94	6	1	1
2017	Ambient	S	Pocillopora damicornis	P-94	8	1	1
2017	Ambient	S	Pocillopora damicornis	P-94	11	1	1
2017	Ambient	S	Pocillopora damicornis	P-94	12	1	1
2017	Ambient	S	Pocillopora damicornis	P-94	14	1	1
2017	Ambient	S	Pocillopora damicornis	P-94	20	1	1
2017	Ambient	S	Pocillopora damicornis	P-94	25	1	1
2017	Ambient	S	Pocillopora damicornis	P-94	29	1	1
2017	Ambient	S	Porites compressa	F-68	0	1	1
2017	Ambient	S	Porites compressa	F-68	4	1	1
2017	Ambient	S	Porites compressa	F-68	6	1	1
2017	Ambient	S	Porites compressa	F-68	8	1	1
2017	Ambient	S	Porites compressa	F-68	11	1	1
2017	Ambient	S	Porites compressa	F-68	12	1	1
2017	Ambient	S	Porites compressa	F-68	14	1	1
2017	Ambient	S	Porites compressa	F-68	20	1	1
2017	Ambient	S	Porites compressa	F-68	25	1	1
2017	Ambient	S	Porites compressa	F-68	29	1	1
2017	Ambient	S	Pocillopora damicornis	P-87	0	1	1
2017	Ambient	S	Pocillopora damicornis	P-87	4	1	1
2017	Ambient	S	Pocillopora damicornis	P-87	6	1	1
2017	Ambient	S	Pocillopora damicornis	P-87	8	1	1
2017	Ambient	S	Pocillopora damicornis	P-87	11	1	1
2017	Ambient	S	Pocillopora damicornis	P-87	12	1	1
2017	Ambient	S	Pocillopora damicornis	P-87	14	1	1
2017	Ambient	S	Pocillopora damicornis	P-87	20	1	1
2017	Ambient	S	Pocillopora damicornis	P-87	25	1	1
2017	Ambient	S	Pocillopora damicornis	P-87	29	1	1
2017	Ambient	S	Montipora capitata	M-67	0	1	1
2017	Ambient	S	Montipora capitata	M-67	4	1	1
2017	Ambient	S	Montipora capitata	M-67	6	1	1
2017	Ambient	S	Montipora capitata	M-67	8	1	1
2017	Ambient	S	Montipora capitata	M-67	11	1	1
2017	Ambient	S	Montipora capitata	M-67	12	1	1
2017	Ambient	S	Montipora capitata	M-67	14	1	1
2017	Ambient	S	Montipora capitata	M-67	20	1	1
2017	Ambient	S	Montipora capitata	M-67	25	1	1
2017	Ambient	S	Montipora capitata	M-67	29	1	1
2017	Ambient	S	Fungia scuteria	B-74	0	1	1
2017	Ambient	S	Fungia scuteria	B-74	4	1	1
2017	Ambient	S	Fungia scuteria	B-74	6	1	1
2017	Ambient	S	Fungia scuteria	B-74	8	1	1
2017	Ambient	S	Fungia scuteria	B-74	11	1	1
2017	Ambient	S	Fungia scuteria	B-74	12	1	1
2017	Ambient	S	Fungia scuteria	B-74	14	1	1
2017	Ambient	S	Fungia scuteria	B-74	20	1	1
2017	Ambient	S	Fungia scuteria	B-74	25	1	1
2017	Ambient	S	Fungia scuteria	B-74	29	1	1
2017	Ambient	S	Porites compressa	F-23	0	1	1
2017	Ambient	S	Porites compressa	F-23	4	1	1
2017	Ambient	S	Porites compressa	F-23	6	1	1
2017	Ambient	S	Porites compressa	F-23	8	1	1
2017	Ambient	S	Porites compressa	F-23	11	1	1
2017	Ambient	S	Porites compressa	F-23	12	1	1
2017	Ambient	S	Porites compressa	F-23	14	1	1
2017	Ambient	S	Porites compressa	F-23	20	1	1
2017	Ambient	S	Porites compressa	F-23	25	1	1
2017	Ambient	S	Porites compressa	F-23	29	1	1
2017	Ambient	S	Fungia scuteria	B-71	0	1	1
2017	Ambient	S	Fungia scuteria	B-71	4	1	1
2017	Ambient	S	Fungia scuteria	B-71	6	1	1
2017	Ambient	S	Fungia scuteria	B-71	8	1	1
2017	Ambient	S	Fungia scuteria	B-71	11	1	1
2017	Ambient	S	Fungia scuteria	B-71	12	1	1
2017	Ambient	S	Fungia scuteria	B-71	14	1	1
2017	Ambient	S	Fungia scuteria	B-71	20	1	1
2017	Ambient	S	Fungia scuteria	B-71	25	1	1
2017	Ambient	S	Fungia scuteria	B-71	29	1	1
2017	Ambient	S	Montipora capitata	M-16	0	1	1
2017	Ambient	S	Montipora capitata	M-16	4	1	1
2017	Ambient	S	Montipora capitata	M-16	6	1	1
2017	Ambient	S	Montipora capitata	M-16	8	1	1
2017	Ambient	S	Montipora capitata	M-16	11	1	1
2017	Ambient	S	Montipora capitata	M-16	12	1	1
2017	Ambient	S	Montipora capitata	M-16	14	1	1
2017	Ambient	S	Montipora capitata	M-16	20	1	1
2017	Ambient	S	Montipora capitata	M-16	25	1	1
2017	Ambient	S	Montipora capitata	M-16	29	1	1
2017	Ambient	S	Montipora capitata	M-54	0	1	1
2017	Ambient	S	Montipora capitata	M-54	4	1	1
2017	Ambient	S	Montipora capitata	M-54	6	1	1
2017	Ambient	S	Montipora capitata	M-54	8	1	1
2017	Ambient	S	Montipora capitata	M-54	11	1	1
2017	Ambient	S	Montipora capitata	M-54	12	1	1
2017	Ambient	S	Montipora capitata	M-54	14	1	1
2017	Ambient	S	Montipora capitata	M-54	20	1	1
2017	Ambient	S	Montipora capitata	M-54	25	1	1
2017	Ambient	S	Montipora capitata	M-54	29	1	1
2017	Ambient	S	Pocillopora damicornis	P-49	0	1	1
2017	Ambient	S	Pocillopora damicornis	P-49	4	1	1
2017	Ambient	S	Pocillopora damicornis	P-49	6	1	1
2017	Ambient	S	Pocillopora damicornis	P-49	8	1	1
2017	Ambient	S	Pocillopora damicornis	P-49	11	1	1
2017	Ambient	S	Pocillopora damicornis	P-49	12	1	1
2017	Ambient	S	Pocillopora damicornis	P-49	14	1	1
2017	Ambient	S	Pocillopora damicornis	P-49	20	1	1
2017	Ambient	S	Pocillopora damicornis	P-49	25	1	1
2017	Ambient	S	Pocillopora damicornis	P-49	29	1	1
2017	Ambient	S	Fungia scuteria	B-51	0	1	1
2017	Ambient	S	Fungia scuteria	B-51	4	1	1
2017	Ambient	S	Fungia scuteria	B-51	6	1	1
2017	Ambient	S	Fungia scuteria	B-51	8	1	1
2017	Ambient	S	Fungia scuteria	B-51	11	1	1
2017	Ambient	S	Fungia scuteria	B-51	12	1	1
2017	Ambient	S	Fungia scuteria	B-51	14	1	1
2017	Ambient	S	Fungia scuteria	B-51	20	1	1
2017	Ambient	S	Fungia scuteria	B-51	25	1	1
2017	Ambient	S	Fungia scuteria	B-51	29	1	1
2017	Ambient	S	Montipora capitata	M-104	0	1	1
2017	Ambient	S	Montipora capitata	M-104	4	1	1
2017	Ambient	S	Montipora capitata	M-104	6	1	1
2017	Ambient	S	Montipora capitata	M-104	8	1	1
2017	Ambient	S	Montipora capitata	M-104	11	1	1
2017	Ambient	S	Montipora capitata	M-104	12	1	1
2017	Ambient	S	Montipora capitata	M-104	14	1	1
2017	Ambient	S	Montipora capitata	M-104	20	1	1
2017	Ambient	S	Montipora capitata	M-104	25	1	1
2017	Ambient	S	Montipora capitata	M-104	29	1	1
2017	Ambient	S	Porites compressa	F-16	0	1	1
2017	Ambient	S	Porites compressa	F-16	4	1	1
2017	Ambient	S	Porites compressa	F-16	6	1	1
2017	Ambient	S	Porites compressa	F-16	8	1	1
2017	Ambient	S	Porites compressa	F-16	11	1	1
2017	Ambient	S	Porites compressa	F-16	12	1	1
2017	Ambient	S	Porites compressa	F-16	14	1	1
2017	Ambient	S	Porites compressa	F-16	20	1	1
2017	Ambient	S	Porites compressa	F-16	25	1	1
2017	Ambient	S	Porites compressa	F-16	29	1	1
2017	Ambient	S	Montipora capitata	M-57	0	1	1
2017	Ambient	S	Montipora capitata	M-57	4	1	1
2017	Ambient	S	Montipora capitata	M-57	6	1	1
2017	Ambient	S	Montipora capitata	M-57	8	1	1
2017	Ambient	S	Montipora capitata	M-57	11	1	1
2017	Ambient	S	Montipora capitata	M-57	12	1	1
2017	Ambient	S	Montipora capitata	M-57	14	1	1
2017	Ambient	S	Montipora capitata	M-57	20	1	1
2017	Ambient	S	Montipora capitata	M-57	25	1	1
2017	Ambient	S	Montipora capitata	M-57	29	1	1
2017	Ambient	S	Fungia scuteria	B-12	0	1	1
2017	Ambient	S	Fungia scuteria	B-12	4	1	1
2017	Ambient	S	Fungia scuteria	B-12	6	1	1
2017	Ambient	S	Fungia scuteria	B-12	8	1	1
2017	Ambient	S	Fungia scuteria	B-12	11	1	1
2017	Ambient	S	Fungia scuteria	B-12	12	1	1
2017	Ambient	S	Fungia scuteria	B-12	14	1	1
2017	Ambient	S	Fungia scuteria	B-12	20	1	1
2017	Ambient	S	Fungia scuteria	B-12	25	1	1
2017	Ambient	S	Fungia scuteria	B-12	29	1	1
2017	Ambient	S	Porites compressa	F-14	0	1	1
2017	Ambient	S	Porites compressa	F-14	4	1	1
2017	Ambient	S	Porites compressa	F-14	6	1	1
2017	Ambient	S	Porites compressa	F-14	8	1	1
2017	Ambient	S	Porites compressa	F-14	11	1	1
2017	Ambient	S	Porites compressa	F-14	12	1	1
2017	Ambient	S	Porites compressa	F-14	14	1	1
2017	Ambient	S	Porites compressa	F-14	20	1	1
2017	Ambient	S	Porites compressa	F-14	25	1	1
2017	Ambient	S	Porites compressa	F-14	29	1	1
2017	Ambient	S	Porites compressa	F-38	0	1	1
2017	Ambient	S	Porites compressa	F-38	4	1	1
2017	Ambient	S	Porites compressa	F-38	6	1	1
2017	Ambient	S	Porites compressa	F-38	8	1	1
2017	Ambient	S	Porites compressa	F-38	11	1	1
2017	Ambient	S	Porites compressa	F-38	12	1	1
2017	Ambient	S	Porites compressa	F-38	14	1	1
2017	Ambient	S	Porites compressa	F-38	20	1	1
2017	Ambient	S	Porites compressa	F-38	25	1	1
2017	Ambient	S	Porites compressa	F-38	29	1	1
2017	Ambient	S	Montipora capitata	M-52	0	1	1
2017	Ambient	S	Montipora capitata	M-52	4	1	1
2017	Ambient	S	Montipora capitata	M-52	6	1	1
2017	Ambient	S	Montipora capitata	M-52	8	1	1
2017	Ambient	S	Montipora capitata	M-52	11	1	1
2017	Ambient	S	Montipora capitata	M-52	12	1	1
2017	Ambient	S	Montipora capitata	M-52	14	1	1
2017	Ambient	S	Montipora capitata	M-52	20	1	1
2017	Ambient	S	Montipora capitata	M-52	25	1	1
2017	Ambient	S	Montipora capitata	M-52	29	1	1
2017	Ambient	S	Porites compressa	F-55	0	1	1
2017	Ambient	S	Porites compressa	F-55	4	1	1
2017	Ambient	S	Porites compressa	F-55	6	1	1
2017	Ambient	S	Porites compressa	F-55	8	1	1
2017	Ambient	S	Porites compressa	F-55	11	1	1
2017	Ambient	S	Porites compressa	F-55	12	1	1
2017	Ambient	S	Porites compressa	F-55	14	1	1
2017	Ambient	S	Porites compressa	F-55	20	1	1
2017	Ambient	S	Porites compressa	F-55	25	1	1
2017	Ambient	S	Porites compressa	F-55	29	1	1
2017	Ambient	S	Fungia scuteria	B-4	0	1	1
2017	Ambient	S	Fungia scuteria	B-4	4	1	1
2017	Ambient	S	Fungia scuteria	B-4	6	1	1
2017	Ambient	S	Fungia scuteria	B-4	8	1	1
2017	Ambient	S	Fungia scuteria	B-4	11	1	1
2017	Ambient	S	Fungia scuteria	B-4	12	1	1
2017	Ambient	S	Fungia scuteria	B-4	14	1	1
2017	Ambient	S	Fungia scuteria	B-4	20	1	1
2017	Ambient	S	Fungia scuteria	B-4	25	1	1
2017	Ambient	S	Fungia scuteria	B-4	29	1	1
2017	Ambient	S	Pocillopora damicornis	P-32	0	1	1
2017	Ambient	S	Pocillopora damicornis	P-32	4	1	1
2017	Ambient	S	Pocillopora damicornis	P-32	6	1	1
2017	Ambient	S	Pocillopora damicornis	P-32	8	1	1
2017	Ambient	S	Pocillopora damicornis	P-32	11	1	1
2017	Ambient	S	Pocillopora damicornis	P-32	12	1	1
2017	Ambient	S	Pocillopora damicornis	P-32	14	1	1
2017	Ambient	S	Pocillopora damicornis	P-32	20	1	1
2017	Ambient	S	Pocillopora damicornis	P-32	25	1	1
2017	Ambient	S	Pocillopora damicornis	P-32	29	1	1
2017	Ambient	S	Pocillopora damicornis	P-113	0	1	1
2017	Ambient	S	Pocillopora damicornis	P-113	4	1	1
2017	Ambient	S	Pocillopora damicornis	P-113	6	1	1
2017	Ambient	S	Pocillopora damicornis	P-113	8	2	1
2017	Ambient	S	Pocillopora damicornis	P-113	11	1	1
2017	Ambient	S	Pocillopora damicornis	P-113	12	1	1
2017	Ambient	S	Pocillopora damicornis	P-113	14	1	1
2017	Ambient	S	Pocillopora damicornis	P-113	20	1	1
2017	Ambient	S	Pocillopora damicornis	P-113	25	1	1
2017	Ambient	S	Pocillopora damicornis	P-113	29	1	1
2017	Ambient	S	Porites compressa	F-117	0	1	1
2017	Ambient	S	Porites compressa	F-117	4	1	1
2017	Ambient	S	Porites compressa	F-117	6	1	1
2017	Ambient	S	Porites compressa	F-117	8	1	1
2017	Ambient	S	Porites compressa	F-117	11	1	1
2017	Ambient	S	Porites compressa	F-117	12	1	1
2017	Ambient	S	Porites compressa	F-117	14	1	1
2017	Ambient	S	Porites compressa	F-117	20	1	1
2017	Ambient	S	Porites compressa	F-117	25	1	1
2017	Ambient	S	Porites compressa	F-117	29	1	1
2017	Ambient	S	Fungia scuteria	B-41	0	1	1
2017	Ambient	S	Fungia scuteria	B-41	4	1	1
2017	Ambient	S	Fungia scuteria	B-41	6	1	1
2017	Ambient	S	Fungia scuteria	B-41	8	2	1
2017	Ambient	S	Fungia scuteria	B-41	11	1	1
2017	Ambient	S	Fungia scuteria	B-41	12	1	1
2017	Ambient	S	Fungia scuteria	B-41	14	1	1
2017	Ambient	S	Fungia scuteria	B-41	20	1	1
2017	Ambient	S	Fungia scuteria	B-41	25	1	1
2017	Ambient	S	Fungia scuteria	B-41	29	1	1
2017	Ambient	S	Pocillopora damicornis	P-03	0	1	1
2017	Ambient	S	Pocillopora damicornis	P-03	4	1	1
2017	Ambient	S	Pocillopora damicornis	P-03	6	1	1
2017	Ambient	S	Pocillopora damicornis	P-03	8	1	1
2017	Ambient	S	Pocillopora damicornis	P-03	11	1	1
2017	Ambient	S	Pocillopora damicornis	P-03	12	1	1
2017	Ambient	S	Pocillopora damicornis	P-03	14	1	1
2017	Ambient	S	Pocillopora damicornis	P-03	20	1	1
2017	Ambient	S	Pocillopora damicornis	P-03	25	1	1
2017	Ambient	S	Pocillopora damicornis	P-03	29	1	1
2017	Ambient	S	Porites compressa	F-87	0	1	1
2017	Ambient	S	Porites compressa	F-87	4	1	1
2017	Ambient	S	Porites compressa	F-87	6	1	1
2017	Ambient	S	Porites compressa	F-87	8	1	1
2017	Ambient	S	Porites compressa	F-87	11	1	1
2017	Ambient	S	Porites compressa	F-87	12	1	1
2017	Ambient	S	Porites compressa	F-87	14	1	1
2017	Ambient	S	Porites compressa	F-87	20	1	1
2017	Ambient	S	Porites compressa	F-87	25	1	1
2017	Ambient	S	Porites compressa	F-87	29	1	1
2017	Ambient	S	Montipora capitata	M-53	0	1	1
2017	Ambient	S	Montipora capitata	M-53	4	1	1
2017	Ambient	S	Montipora capitata	M-53	6	1	1
2017	Ambient	S	Montipora capitata	M-53	8	1	1
2017	Ambient	S	Montipora capitata	M-53	11	1	1
2017	Ambient	S	Montipora capitata	M-53	12	1	1
2017	Ambient	S	Montipora capitata	M-53	14	1	1
2017	Ambient	S	Montipora capitata	M-53	20	1	1
2017	Ambient	S	Montipora capitata	M-53	25	1	1
2017	Ambient	S	Montipora capitata	M-53	29	1	1
2017	Ambient	S	Fungia scuteria	B-116	0	1	1
2017	Ambient	S	Fungia scuteria	B-116	4	1	1
2017	Ambient	S	Fungia scuteria	B-116	6	1	1
2017	Ambient	S	Fungia scuteria	B-116	8	1	1
2017	Ambient	S	Fungia scuteria	B-116	11	1	1
2017	Ambient	S	Fungia scuteria	B-116	12	1	1
2017	Ambient	S	Fungia scuteria	B-116	14	1	1
2017	Ambient	S	Fungia scuteria	B-116	20	1	1
2017	Ambient	S	Fungia scuteria	B-116	25	1	1
2017	Ambient	S	Fungia scuteria	B-116	29	1	1
2017	Ambient	S	Fungia scuteria	B-27	0	1	1
2017	Ambient	S	Fungia scuteria	B-27	4	1	1
2017	Ambient	S	Fungia scuteria	B-27	6	1	1
2017	Ambient	S	Fungia scuteria	B-27	8	1	1
2017	Ambient	S	Fungia scuteria	B-27	11	1	1
2017	Ambient	S	Fungia scuteria	B-27	12	1	1
2017	Ambient	S	Fungia scuteria	B-27	14	1	1
2017	Ambient	S	Fungia scuteria	B-27	20	1	1
2017	Ambient	S	Fungia scuteria	B-27	25	1	1
2017	Ambient	S	Fungia scuteria	B-27	29	1	1
2017	Ambient	S	Fungia scuteria	B-55	0	1	1
2017	Ambient	S	Fungia scuteria	B-55	4	1	1
2017	Ambient	S	Fungia scuteria	B-55	6	1	1
2017	Ambient	S	Fungia scuteria	B-55	8	1	1
2017	Ambient	S	Fungia scuteria	B-55	11	1	1
2017	Ambient	S	Fungia scuteria	B-55	12	1	1
2017	Ambient	S	Fungia scuteria	B-55	14	1	1
2017	Ambient	S	Fungia scuteria	B-55	20	1	1
2017	Ambient	S	Fungia scuteria	B-55	25	1	1
2017	Ambient	S	Fungia scuteria	B-55	29	1	1
2017	Ambient	S	Fungia scuteria	B-68	0	1	1
2017	Ambient	S	Fungia scuteria	B-68	4	1	1
2017	Ambient	S	Fungia scuteria	B-68	6	1	1
2017	Ambient	S	Fungia scuteria	B-68	8	1	1
2017	Ambient	S	Fungia scuteria	B-68	11	1	1
2017	Ambient	S	Fungia scuteria	B-68	12	1	1
2017	Ambient	S	Fungia scuteria	B-68	14	1	1
2017	Ambient	S	Fungia scuteria	B-68	20	1	1
2017	Ambient	S	Fungia scuteria	B-68	25	1	1
2017	Ambient	S	Fungia scuteria	B-68	29	1	1
2017	Ambient	S	Montipora capitata	M-109	0	1	1
2017	Ambient	S	Montipora capitata	M-109	4	1	1
2017	Ambient	S	Montipora capitata	M-109	6	1	1
2017	Ambient	S	Montipora capitata	M-109	8	1	1
2017	Ambient	S	Montipora capitata	M-109	11	1	1
2017	Ambient	S	Montipora capitata	M-109	12	1	1
2017	Ambient	S	Montipora capitata	M-109	14	1	1
2017	Ambient	S	Montipora capitata	M-109	20	1	1
2017	Ambient	S	Montipora capitata	M-109	25	1	1
2017	Ambient	S	Montipora capitata	M-109	29	1	1
2017	Ambient	S	Pocillopora damicornis	P-86	0	1	1
2017	Ambient	S	Pocillopora damicornis	P-86	4	1	1
2017	Ambient	S	Pocillopora damicornis	P-86	6	1	1
2017	Ambient	S	Pocillopora damicornis	P-86	8	1	1
2017	Ambient	S	Pocillopora damicornis	P-86	11	1	1
2017	Ambient	S	Pocillopora damicornis	P-86	12	1	1
2017	Ambient	S	Pocillopora damicornis	P-86	14	1	1
2017	Ambient	S	Pocillopora damicornis	P-86	20	1	1
2017	Ambient	S	Pocillopora damicornis	P-86	25	1	1
2017	Ambient	S	Pocillopora damicornis	P-86	29	1	1
2017	Ambient	S	Porites compressa	F-90	0	1	1
2017	Ambient	S	Porites compressa	F-90	4	1	1
2017	Ambient	S	Porites compressa	F-90	6	1	1
2017	Ambient	S	Porites compressa	F-90	8	1	1
2017	Ambient	S	Porites compressa	F-90	11	1	1
2017	Ambient	S	Porites compressa	F-90	12	1	1
2017	Ambient	S	Porites compressa	F-90	14	1	1
2017	Ambient	S	Porites compressa	F-90	20	1	1
2017	Ambient	S	Porites compressa	F-90	25	1	1
2017	Ambient	S	Porites compressa	F-90	29	1	1
2017	Ambient	S	Montipora capitata	M-60	0	1	1
2017	Ambient	S	Montipora capitata	M-60	4	1	1
2017	Ambient	S	Montipora capitata	M-60	6	1	1
2017	Ambient	S	Montipora capitata	M-60	8	1	1
2017	Ambient	S	Montipora capitata	M-60	11	1	1
2017	Ambient	S	Montipora capitata	M-60	12	1	1
2017	Ambient	S	Montipora capitata	M-60	14	1	1
2017	Ambient	S	Montipora capitata	M-60	20	1	1
2017	Ambient	S	Montipora capitata	M-60	25	1	1
2017	Ambient	S	Montipora capitata	M-60	29	1	1
2017	Ambient	S	Fungia scuteria	B-110	0	1	1
2017	Ambient	S	Fungia scuteria	B-110	4	1	1
2017	Ambient	S	Fungia scuteria	B-110	6	1	1
2017	Ambient	S	Fungia scuteria	B-110	8	1	1
2017	Ambient	S	Fungia scuteria	B-110	11	1	1
2017	Ambient	S	Fungia scuteria	B-110	12	1	1
2017	Ambient	S	Fungia scuteria	B-110	14	1	1
2017	Ambient	S	Fungia scuteria	B-110	20	1	1
2017	Ambient	S	Fungia scuteria	B-110	25	1	1
2017	Ambient	S	Fungia scuteria	B-110	29	1	1
2017	Ambient	S	Montipora capitata	M-98	0	1	1
2017	Ambient	S	Montipora capitata	M-98	4	1	1
2017	Ambient	S	Montipora capitata	M-98	6	1	1
2017	Ambient	S	Montipora capitata	M-98	8	1	1
2017	Ambient	S	Montipora capitata	M-98	11	1	1
2017	Ambient	S	Montipora capitata	M-98	12	1	1
2017	Ambient	S	Montipora capitata	M-98	14	1	1
2017	Ambient	S	Montipora capitata	M-98	20	1	1
2017	Ambient	S	Montipora capitata	M-98	25	1	1
2017	Ambient	S	Montipora capitata	M-98	29	1	1
2017	Ambient	S	Fungia scuteria	B-54	0	1	1
2017	Ambient	S	Fungia scuteria	B-54	4	1	1
2017	Ambient	S	Fungia scuteria	B-54	6	1	1
2017	Ambient	S	Fungia scuteria	B-54	8	1	1
2017	Ambient	S	Fungia scuteria	B-54	11	1	1
2017	Ambient	S	Fungia scuteria	B-54	12	1	1
2017	Ambient	S	Fungia scuteria	B-54	14	1	1
2017	Ambient	S	Fungia scuteria	B-54	20	1	1
2017	Ambient	S	Fungia scuteria	B-54	25	1	1
2017	Ambient	S	Fungia scuteria	B-54	29	1	1
2017	Ambient	S	Fungia scuteria	B-15	0	1	1
2017	Ambient	S	Fungia scuteria	B-15	4	1	1
2017	Ambient	S	Fungia scuteria	B-15	6	1	1
2017	Ambient	S	Fungia scuteria	B-15	8	1	1
2017	Ambient	S	Fungia scuteria	B-15	11	1	1
2017	Ambient	S	Fungia scuteria	B-15	12	1	1
2017	Ambient	S	Fungia scuteria	B-15	14	1	1
2017	Ambient	S	Fungia scuteria	B-15	20	1	1
2017	Ambient	S	Fungia scuteria	B-15	25	1	1
[truncated: 3,871 more rows]

## Sheet: Coral Growth 1970 Raw
Year	Temperature	Species	Stress Mean Growth
1970	31	Fungia scuteria	0.01
1970	29.6	Fungia scuteria	1
1970	28.5	Fungia scuteria	1.1
1970	26.7	Fungia scuteria	1.3
1970	31	Montipora capitata	-0.9
1970	29.6	Montipora capitata	1.5
1970	28.5	Montipora capitata	1
1970	26.7	Montipora capitata	1.4
1970	31	Pocillopora damicornis	-0.8
1970	29.6	Pocillopora damicornis	0.9
1970	28.5	Pocillopora damicornis	1.1
1970	26.7	Pocillopora damicornis	1.1

## Sheet: Coral Growth 2017 raw
Treatment	Tank #	Row	Column	Species	Tag	Letter	Number	Light Level	Boyant Weight 1 (7/13/2017)(g)	skeletal weight	Boyant Weight 2 (8/11/2017)(g)	TP2 Dry Weight	Boyant Weight 3 (9/08/2017)(g)	TP3 Dry Weight	End of Stress period growth (mm d-1)	End of Recovery growth (mm d-1)		Mean Growth	Year	Treatment	Temperature	Light	Species	Mean Growth (mm-1 d-1)	SE
Heated	4	1	1	Porites compressa	F-47	F	47	S	64	98.56	63.4	97.636	63.4	97.636	-0.323276	0			2017	Ambient	28.6	unshaded	Fungia scuteria	1.58006	0.0339036
Heated	4	1	2	Montipera capitata	M-174	M	174	S	44.4	68.376	46.9	72.226	46	70.84	1.9416	-0.685349			2017	Ambient	28.6	shaded 50%	Fungia scuteria	1.50887	0.0368145
Heated	4	1	3	Fungia scuteria	B-57	B	57	S	18.2	28.028	19.5	30.03	19.6	30.184	2.46305	0.18315			2017	Ambient	28.6	unshaded	Montipora capitata	1.77434	0.072675
Heated	4	1	4	Fungia scuteria	B-97	B	97	S	34.9	53.746	36.7	56.518	36.9	56.826	1.77848	0.194628			2017	Ambient	28.6	shaded 50%	Montipora capitata	1.63206	0.0322935
Heated	4	1	5	Pocillopora damicornis	P-13	P	13	S	63.6	97.944	67.6	104.104	67.8	104.412	2.16873	0.105664			2017	Ambient	28.6	unshaded	Pocillopora damicornis	1.57332	0.0419749
Heated	4	1	6	Montipera capitata	M-97	M	97	S	72	110.88	75.2	115.808	74.8	115.192	1.53257	-0.18997			2017	Ambient	28.6	shaded 50%	Pocillopora damicornis	1.57525	0.0362512
Heated	4	1	7	Pocillopora damicornis	P-12	P	12	S	24.3	37.422	25.8	39.732	25.8	39.732	2.12857	0			2017	Ambient	28.6	unshaded	Porites compressa	1.58482	0.0228496
Heated	4	1	8	Montipera capitata	M-43	M	43	S	30.8	47.432	32.5	50.05	32.3	49.742	1.90327	-0.21978			2017	Ambient	28.6	shaded 50%	Porites compressa	1.4278	0.148076
Heated	4	1	9	Porites compressa	F-29	F	29	S	49.5	76.23	53.6	82.544	53	81.62	2.85615	-0.399787			2017	Heated	31.4	unshaded	Fungia scuteria	1.45617	0.0735579
Heated	4	1	10	Fungia scuteria	B-32	B	32	S	36.4	56.056	38.7	59.598	38.8	59.752	2.17886	0.092285			2017	Heated	31.4	shaded 50%	Fungia scuteria	1.37636	0.0206377
Heated	4	2	1	Fungia scuteria	B-14	B	14	S	134.5	207.13	141.5	217.91	141.2	217.448	1.79464	-0.0757193			2017	Heated	31.4	unshaded	Montipera capitata	0.884381	0.145771
Heated	4	2	2	Porites compressa	F-113	F	113	S	100.4	154.616	107.4	165.396	106.6	164.164	2.40418	-0.266028			2017	Heated	31.4	shaded 50%	Montipera capitata	1.15049	0.093023
Heated	4	2	3	Fungia scuteria	B-44	B	44	S	72.3	111.342	76.7	118.118	75.5	116.27	2.09854	-0.558763			2017	Heated	31.4	unshaded	Pocillopora damicornis	1.32096	0.0254923
Heated	4	2	4	Montipera capitata	M-29	M	29	S	44.2	68.068	46.4	71.456	45.6	70.224	1.71634	-0.615764			2017	Heated	31.4	shaded 50%	Pocillopora damicornis	1.2541	0.0562033
Heated	4	2	5	Pocillopora damicornis	P-02	P	2	S	44.8	68.992	47.4	72.996	47	72.38	2.00123	-0.301386			2017	Heated	31.4	unshaded	Porites compressa	1.09908	0.0925871
Heated	4	2	6	Porites compressa	F-110	F	110	S	21.6	33.264	23.2	35.728	22.4	34.496	2.55428	-1.23153			2017	Heated	31.4	shaded 50%	Porites compressa	1.25546	0.0581382
Heated	4	2	7	Montipera capitata	M-55	M	55	S	65.5	100.87	68.8	105.952	66.5	102.41	1.7373	-1.19394			1970	Heated	31	unshaded	Fungia scuteria	0.01	n/a
Heated	4	2	8	Porites compressa	F-111	F	111	S	108.2	166.628	117.4	180.796	117.2	180.488	2.93199	-0.0608421			1970	Heated	29.6	unshaded	Fungia scuteria	1	n/a
Heated	4	2	9	Pocillopora damicornis	P-47	P	47	S	26.3	40.502	26.3	40.502	26	40.04	0	-0.407387			1970	Heated	28.5	unshaded	Fungia scuteria	1.1	n/a
Heated	4	2	10	Pocillopora damicornis	P-65	P	65	S	45.7	70.378	48.5	74.69	47.9	73.766	2.11273	-0.441826			1970	Ambient	26.7	unshaded	Fungia scuteria	1.3	n/a
Heated	4	3	1	Montipera capitata	M-49	M	49	S	22.2	34.188	23.3	35.882	23.3	35.882	1.70861	0			1970	Heated	31	unshaded	Montipora capitata	-0.9	n/a
Heated	4	3	2	Porites compressa	F-45	F	45	S	65.6	101.024	67.4	103.796	66.6	102.564	0.946173	-0.423908			1970	Heated	29.6	unshaded	Montipora capitata	1.5	n/a
Heated	4	3	3	Montipera capitata	M-76	M	76	S	28.5	43.89	30.1	46.354	29.8	45.892	1.93587	-0.355956			1970	Heated	28.5	unshaded	Montipora capitata	1	n/a
Heated	4	3	4	Porites compressa	F-100	F	100	S	25.7	39.578	28	43.12	27.2	41.888	3.08601	-1.02041			1970	Ambient	26.7	unshaded	Montipora capitata	1.4	n/a
Heated	4	3	5	Fungia scuteria	B-56	B	56	S	31.2	48.048	34.7	53.438	34.7	53.438	3.86826	0			1970	Heated	31	unshaded	Pocillopora damicornis	-0.8	n/a
Heated	4	3	6	Porites compressa	F-08	F	13	S	29.2	44.968	31.3	48.202	30.6	47.124	2.47992	-0.798722			1970	Heated	29.6	unshaded	Pocillopora damicornis	0.9	n/a
Heated	4	3	7	Montipera capitata	M-03	M	13	S	26.5	40.81	28.4	43.736	28.2	43.428	2.47235	-0.251509			1970	Heated	28.5	unshaded	Pocillopora damicornis	1.1	n/a
Heated	4	3	8	Fungia scuteria	B-120	B	120	S	38.3	58.982	42.3	65.142	42.3	65.142	3.60133	0			1970	Ambient	26.7	unshaded	Pocillopora damicornis	1.1	n/a
Heated	4	3	9	Pocillopora damicornis	P-107	P	107	S	29.2	44.968	31.5	48.51	31.8	48.972	2.71611	0.340136
Heated	4	3	10	Porites compressa	F-95	F	95	S	41.2	63.448	45.7	70.378	45.8	70.532	3.76632	0.0781494
Heated	4	4	1	Fungia scuteria	B-119	B	119	S	31.2	48.048	33.8	52.052	35.6	54.824	2.87356	1.90194
Heated	4	4	2	Porites compressa	F-20	F	20	S	51.1	78.694	54.1	83.314	52.4	80.696	2.02443	-1.12226
Heated	4	4	3	Porites compressa	F-109	F	109	S	25.6	39.424	27	41.58	26.7	41.118	1.88578	-0.396825
Heated	4	4	4	Fungia scuteria	B-90	B	90	S	114.2	175.868	119.7	184.338	119.1	183.414	1.66073	-0.179019
Heated	4	4	5	Pocillopora damicornis	P-66	P	66	S	38.7	59.598	42.4	65.296	40.1	61.754	3.2968	-1.93733
Heated	4	4	6	Porites compressa	F-05	F	5	S	61.9	95.326	63.9	98.406	62.2	95.788	1.11414	-0.950145			2017 Exp Pooled across light
Heated	4	4	7	Fungia scuteria	B-03	B	3	S	96.6	148.764	102.5	157.85	103.7	159.698	2.10609	0.418118			Year	Treatment	Temperature	Species	Mean Growth (mm-1 d-1)	SE
Heated	4	4	8	Pocillopora damicornis	P-104	P	104	S	30.9	47.586	32.8	50.512	32.8	50.512	2.1203	0			2017	Ambient	28.6	Fungia scuteria	1.54328	0.0253213
Heated	4	4	9	Fungia scuteria	B-87	B	87	S	21	32.34	23	35.42	23.7	36.498	3.28407	1.08696			2017	Ambient	28.6	Montipera capitata	1.70083	0.0396378
Heated	4	4	10	Pocillopora damicornis	P-88	P	88	S	21.9	33.726	24	36.96	23.9	36.806	3.30657	-0.14881			2017	Ambient	28.6	Pocillopora damicornis	1.57425	0.0276464
Heated	4	5	1	Montipera capitata	M-27	M	27	U	37.5	57.75	41.3	63.602	41.9	64.526	3.49425	0.518852			2017	Ambient	28.6	Porites compressa	1.50902	0.0725223
Heated	4	5	2	Porites compressa	F-67	F	67	U	66.2	101.948	67.3	103.642	66.2	101.948	0.572976	-0.58374			2017	Heated	31.4	Fungia scuteria	1.41153	0.0344421
Heated	4	5	3	Fungia scuteria	B-16	B	16	U	65.9	101.486	66.6	102.564	68.3	105.182	0.366281	0.911626			2017	Heated	31.4	Montipera capitata	0.995261	0.0943476
Heated	4	5	4	Fungia scuteria	B-15	B	15	U	23.2	35.728	24.8	38.192	25.1	38.654	2.37812	0.432028			2017	Heated	31.4	Pocillopora damicornis	1.2931	0.0277896
Heated	4	5	5	Pocillopora damicornis	P-42	P	42	U	19.8	30.492	20.2	31.108	20	30.8	0.696621	-0.353607			2017	Heated	31.4	Porites compressa	1.19394	0.0511885
Heated	4	5	6	Porites compressa	F-108	F	108	U	31.3	48.202	33.2	51.128	33.3	51.282	2.0932	0.107573
Heated	4	5	7	Fungia scuteria	B-06	B	6	U	14	21.56	24.8	38.192	16.6	25.564	26.601	-11.8088
Heated	4	5	8	Pocillopora damicornis	P-50	P	50	U	40.4	62.216	44.5	68.53	45.1	69.454	3.49949	0.481541
Heated	4	5	9	Pocillopora damicornis	P-35	P	35	U	92.2	141.988	97.1	149.534	96.8	149.072	1.8326	-0.110343
Heated	4	5	10	Pocillopora damicornis	P-08	P	18	U	37.9	58.366	40.9	62.986	41.3	63.602	2.72951	0.349284
Heated	4	6	1	Porites compressa	F-72	F	72	U	66.8	102.872	73	112.42	74.9	115.346	3.2005	0.92955
Heated	4	6	2	Pocillopora damicornis	P-61	P	61	U	53.2	81.928	58.1	89.474	56.3	86.702	3.17604	-1.10647
Heated	4	6	3	Porites compressa	F-01	F	1	U	111.9	172.326	117.1	180.334	115.7	178.178	1.60242	-0.426985
Heated	4	6	4	Montipera capitata	M-38	M	38	U	19.3	29.722	19.4	29.876	20.2	31.108	0.178667	1.47275
Heated	4	6	5	Fungia scuteria	B-31	B	31	U	39	60.06	43.3	66.682	43.5	66.99	3.80195	0.164962
Heated	4	6	6	Montipera capitata	M-115	M	115	U	52.5	80.85	52.3	80.542	51.2	78.848	-0.131363	-0.751161
Heated	4	6	7	Montipera capitata	M-107	M	107	U	21.6	33.264	21.9	33.726	22.9	35.266	0.478927	1.63079
Heated	4	6	8	Porites compressa	F-22	F	22	U	50.4	77.616	56.3	86.702	57.1	87.934	4.03667	0.507485
Heated	4	6	9	Pocillopora damicornis	P-66	P	86	U	80.9	124.586	85.5	131.67	85.1	131.054	1.9607	-0.167084
Heated	4	6	10	Fungia scuteria	B-08	B	8	U	12	18.48	13.7	21.098	14.4	22.176	4.88506	1.82482
Heated	4	7	1	Montipera capitata	M-46	M	46	U	59.4	91.476	63.2	97.328	62.3	95.942	2.20597	-0.50859
Heated	4	7	2	Montipera capitata	M-117	M	117	U	28.6	44.044	30.3	46.662	31.3	48.202	2.04967	1.17869
Heated	4	7	3	Montipera capitata	M-95	M	95	U	60.9	93.786	64	98.56	63.9	98.406	1.75528	-0.0558036
Heated	4	7	4	Porites compressa	F-15	F	15	U	80.6	124.124	81.7	125.818	78.6	121.044	0.470608	-1.35513
Heated	4	7	5	Montipera capitata	M-102	M	102	U	59	90.86	59.7	91.938	61	93.94	0.409117	0.777698
Heated	4	7	6	Montipera capitata	M-62	M	62	U	38.1	58.674	40.9	62.986	40.3	62.062	2.53417	-0.523926
Heated	4	7	7	Pocillopora damicornis	P-119	P	119	U	21	32.34	22.2	34.188	22.5	34.65	1.97044	0.482625
Heated	4	7	8	Porites compressa	F-103	F	103	U	55.1	84.854	57.4	88.396	56.7	87.318	1.43939	-0.43554
Heated	4	7	9	Montipera capitata	M-24	M	24	U	46.8	72.072	49.1	75.614	49.1	75.614	1.69467	0
Heated	4	7	10	Pocillopora damicornis	P-33	P	33	U	30.7	47.278	32.7	50.358	32.7	50.358	2.24643	0
Heated	4	8	1	Fungia scuteria	B-96	B	96	U	16.4	25.256	18.3	28.182	18.4	28.336	3.99495	0.19516
Heated	4	8	2	Pocillopora damicornis	P-115	P	115	U	18.3	28.182	19.7	30.338	19.8	30.492	2.63803	0.181291
Heated	4	8	3	Pocillopora damicornis	P-67	P	67	U	46	70.84	51.8	79.772	53.7	82.698	4.34783	1.30998
Heated	4	8	4	Fungia scuteria	B-92	B	92	U	13.8	21.252	14.4	22.176	14.3	22.022	1.49925	-0.248016
Heated	4	8	5	Montipera capitata	M-111	M	111	U	22.4	34.496	22.6	34.804	23.4	36.036	0.307882	1.26422
Heated	4	8	6	Pocillopora damicornis	P-45	P	45	U	21.9	33.726	23.8	36.652	24.1	37.114	2.99165	0.45018
Heated	4	8	7	Fungia scuteria	B-104	B	104	U	31.2	48.048	32.4	49.896	31.8	48.972	1.32626	-0.661376
Heated	4	8	8	Montipera capitata	M-112	M	112	U	31.1	47.894	33.4	51.436	33.2	51.128	2.55017	-0.213858
Heated	4	8	9	Porites compressa	F-61	F	61	U	40.8	62.832	42.6	65.604	40.6	62.524	1.5213	-1.67673
Heated	4	8	10	Fungia scuteria	B-105	B	105	U	41.3	63.602	44.3	68.222	44.3	68.222	2.5048	0
Ambient	5	1	1	Fungia scuteria	B-61	B	61	U	9.3	14.322	11.8	18.172	13.6	20.944	9.26956	5.44794
Ambient	5	1	2	Pocillopora damicornis	P-30	P	30	U	28.3	43.582	31.3	48.202	33.5	51.59	3.65542	2.51027
Ambient	5	1	3	Pocillopora damicornis	P-59	P	59	U	24.5	37.73	28.1	43.274	31.1	47.894	5.06685	3.81291
Ambient	5	1	4	Fungia scuteria	B-45	B	45	U	56.9	87.626	62	95.48	63.2	97.328	3.09072	0.691244
Ambient	5	1	5	Fungia scuteria	B-115	B	115	U	17.7	27.258	20.3	31.262	22.1	34.034	5.06526	3.16678
Ambient	5	1	6	Porites compressa	F-26	F	24	U	43.7	67.298	49.3	75.922	53	81.62	4.41884	2.68038
Ambient	5	1	7	Montipera capitata	M-19	M	19	U	57	87.78	66.5	102.41	73.4	113.036	5.74713	3.70569
Ambient	5	1	8	Fungia scuteria	B-91	B	91	U	38.4	59.136	43.4	66.836	46.1	70.994	4.48994	2.22186
Ambient	5	1	9	Pocillopora damicornis	P-14	P	14	U	46	70.84	47.1	72.534	48.2	74.228	0.824588	0.834092
Ambient	5	1	10	Fungia scuteria	B-10	B	10	U	28.1	43.274	31.9	49.126	33.9	52.206	4.66315	2.23914
Ambient	5	2	1	Montipera capitata	M-81	M	81	U	29.4	45.276	37.7	58.058	44.4	68.376	9.73493	6.3471
Ambient	5	2	2	Pocillopora damicornis	P-117	P	117	U	59.5	91.63	65.6	101.024	65.8	101.332	3.53521	0.108885
Ambient	5	2	3	Pocillopora damicornis	P-97	P	97	U	93	143.22	100.5	154.77	103	158.62	2.78087	0.888415
Ambient	5	2	4	Porites compressa	F-73	F	73	U	43.5	66.99	49.5	76.23	52.2	80.388	4.75624	1.94805
Ambient	5	2	5	Montipera capitata	M-105	M	105	U	37.8	58.212	42.3	65.142	43.8	67.452	4.10509	1.26646
Ambient	5	2	6	Pocillopora damicornis	P-81	P	81	U	43.1	66.374	47.6	73.304	49.2	75.768	3.60029	1.20048
Ambient	5	2	7	Porites compressa	F-25	F	25	U	49.5	76.23	54.6	84.084	58	89.32	3.55277	2.22397
Ambient	5	2	8	Porites compressa	F-04	F	4	U	65.6	101.024	73.6	113.344	79	121.66	4.20521	2.62034
Ambient	5	2	9	Pocillopora damicornis	P-109	P	109	U	92.8	142.912	98.5	151.69	98.5	151.69	2.11801	0
Ambient	5	2	10	Montipera capitata	M-40	M	40	U	19.4	29.876	24.3	37.422	26.5	40.81	8.70956	3.23339
Ambient	5	3	1	Porites compressa	F-10	F	10	U	41.6	64.064	47.7	73.458	50.9	78.386	5.05637	2.39593
Ambient	5	3	2	Porites compressa	F-31	F	31	U	24.7	38.038	29.1	44.814	31.8	48.972	6.14268	3.3137
Ambient	5	3	3	Montipera capitata	M-56	M	56	U	37	56.98	41.1	63.294	42.2	64.988	3.82106	0.955857
Ambient	5	3	4	Montipera capitata	M-77	M	77	U	27	41.58	31.7	48.818	35.4	54.516	6.00255	4.16854
Ambient	5	3	5	Porites compressa	F-119	F	119	U	39.9	61.446	45.5	70.07	49	75.46	4.83969	2.74725
Ambient	5	3	6	Pocillopora damicornis	P-28	P	28	U	18.7	28.798	20.4	31.416	21.1	32.494	3.1348	1.22549
Ambient	5	3	7	Porites compressa	F-56	F	56	U	94.5	145.53	101.7	156.618	104.6	161.084	2.62726	1.0184
Ambient	5	3	8	Montipera capitata	M-103	M	103	U	39.4	60.676	46.6	71.764	50	77	6.30142	2.60576
Ambient	5	3	9	Fungia scuteria	B-73	B	73	U	16.9	26.026	19.7	30.338	20.9	32.186	5.71312	2.17549
Ambient	5	3	10	Fungia scuteria	B-103	B	103	U	46.6	71.764	51.8	79.772	53.7	82.698	3.84786	1.30998
Ambient	5	4	1	Montipera capitata	M-91	M	61	U	46.2	71.148	54.6	84.084	56.9	87.626	6.26959	1.50445
Ambient	5	4	2	Porites compressa	F-52	F	52	U	58.4	89.936	67.1	103.334	70.9	109.186	5.13699	2.02257
Ambient	5	4	3	Pocillopora damicornis	P-58	P	58	U	14	21.56	17.4	26.796	20.2	31.108	8.37438	5.74713
Ambient	5	4	4	Fungia scuteria	B-95	B	95	U	126.2	194.348	134	206.36	136.1	209.594	2.13126	0.559701
Ambient	5	4	5	Pocillopora damicornis	P-95	P	95	U	37.7	58.058	43.8	67.452	45	69.3	5.57944	0.978474
Ambient	5	4	6	Porites compressa	F-77	F	77	U	53.7	82.698	59.6	91.784	62.4	96.096	3.78861	1.67785
Ambient	5	4	7	Pocillopora damicornis	P-11	P	11	U	21.1	32.494	24.2	37.268	25.4	39.116	5.06619	1.77096
Ambient	5	4	8	Fungia scuteria	B-38	B	38	U	93.3	143.682	100.6	154.924	102.5	157.85	2.69801	0.674524
Ambient	5	4	9	Porites compressa	F-79	F	79	U	93.3	143.682	103.3	159.082	108.5	167.09	3.6959	1.79781
Ambient	5	4	10	Fungia scuteria	B-48	B	48	U	24.1	37.114	27.4	42.196	28.8	44.352	4.72171	1.82482
Ambient	5	5	1	Fungia scuteria	B-26	B	26	S	36.5	56.21	40.8	62.832	41.7	64.218	4.06235	0.787815
Ambient	5	5	2	Montipera capitata	M-23	M	23	S	43.7	67.298	48.2	74.228	49.7	76.538	3.55086	1.11144
Ambient	5	5	3	Pocillopora damicornis	P-71	P	71	S	15	23.1	17	26.18	18.1	27.874	4.5977	2.31092
Ambient	5	5	4	Montipera capitata	M-101	M	101	S	43.1	66.374	51.7	79.618	57.7	88.858	6.88055	4.14479
Ambient	5	5	5	Montipera capitata	M-33	M	33	S	116.9	180.026	125.8	193.732	128.3	197.582	2.62529	0.709743
Ambient	5	5	6	Montipera capitata	M-47	M	47	S	65.4	100.716	69.4	106.876	69	106.26	2.10904	-0.205846
Ambient	5	5	7	Porites compressa	F-34	F	34	S	158.8	244.552	174.8	269.192	184.1	283.514	3.47433	1.90013
Ambient	5	5	8	Pocillopora damicornis	P-54	P	54	S	45	69.3	49	75.46	50.6	77.924	3.06513	1.16618
Ambient	5	5	9	Porites compressa	F-83	F	83	S	22.1	34.034	25.4	39.116	27.7	42.658	5.14901	3.23397
Ambient	5	5	10	Montipera capitata	M-04	M	14	S	52.4	80.696	59.1	91.014	62.8	96.712	4.40906	2.23592
Ambient	5	6	1	Fungia scuteria	B-11	B	11	S	19.6	30.184	22.2	34.188	23.8	36.652	4.57424	2.574
Ambient	5	6	2	Montipera capitata	M-64	M	64	S	49.7	76.538	57.8	89.012	62.5	96.25	5.61993	2.9041
Ambient	5	6	3	Montipera capitata	M-15	M	15	S	17.8	27.412	21.5	33.11	24.9	38.346	7.16776	5.64784
Ambient	5	6	4	Pocillopora damicornis	P-34	P	34	S	19.1	29.414	21.1	32.494	22.9	35.266	3.61076	3.04672
Ambient	5	6	5	Montipera capitata	M-36	M	36	S	21.5	33.11	25.8	39.732	29.3	45.122	6.89655	4.84496
Ambient	5	6	6	Montipera capitata	M-34	M	34	S	73.5	113.19	81.3	125.202	85.7	131.978	3.65939	1.93288
Ambient	5	6	7	Fungia scuteria	B-25	B	25	S	59.7	91.938	64.7	99.638	66.8	102.872	2.888	1.1592
Ambient	5	6	8	Montipera capitata	M-20	M	20	S	31	47.74	34.7	53.438	36.5	56.21	4.11568	1.85261
Ambient	5	6	9	Pocillopora damicornis	P-105	P	105	S	18	27.72	21.6	33.264	24.1	37.114	6.89655	4.1336
Ambient	5	6	10	Fungia scuteria	B-109	B	109	S	41.7	64.218	45.1	69.454	46	70.84	2.81154	0.712702
Ambient	5	7	1	Pocillopora damicornis	P-69	P	69	S	67.2	103.488	73.7	113.498	75.2	115.808	3.33539	0.726885
Ambient	5	7	2	Fungia scuteria	B-117	B	117	S	31.8	48.972	35.7	54.978	36.9	56.826	4.22902	1.20048
Ambient	5	7	3	Pocillopora damicornis	P-53	P	53	S	21.9	33.726	24.4	37.576	26.1	40.194	3.93639	2.48829
Ambient	5	7	4	Fungia scuteria	B-6 or B-9	B	16	S	57.4	88.396	62.1	95.634	62.9	96.866	2.8235	0.460087
Ambient	5	7	5	Porites compressa	F-64	F	64	S	27.6	42.504	33	50.82	36.5	56.21	6.74663	3.78788
Ambient	5	7	6	Porites compressa	F-32	F	12	S	62.4	96.096	68.6	105.644	71.4	109.956	3.42617	1.45773
Ambient	5	7	7	Fungia scuteria	B-32	B	32	S	42.2	64.988	46.6	71.764	47.8	73.612	3.59536	0.919681
Ambient	5	7	8	Porites compressa	F-17	F	17	S	30.4	46.816	35.9	55.286	37.7	58.058	6.23866	1.79069
Ambient	5	7	9	Fungia scuteria	B-112	B	112	S	25.5	39.27	30.1	46.354	31.1	47.894	6.22042	1.18652
Ambient	5	7	10	Porites compressa	F-49	F	49	S	48.9	75.306	54.5	83.93	55.6	85.624	3.94895	0.720839
Ambient	5	8	1	Montipera capitata	M-99	M	99	S	76.2	117.348	84.2	129.668	89.8	138.292	3.62024	2.3753
Ambient	5	8	2	Fungia scuteria	B-36	B	36	S	58.7	90.398	63.3	97.482	64.7	99.638	2.70223	0.789889
Ambient	5	8	3	Pocillopora damicornis	P-37	P	37	S	41.6	64.064	45.9	70.686	47.3	72.842	3.56432	1.08932
Ambient	5	8	4	Fungia scuteria	B-13	B	13	S	29	44.66	32.7	50.358	34.2	52.668	4.39952	1.63827
Ambient	5	8	5	Porites compressa	F-39	F	39	S	35.6	54.824	41.3	63.602	44.5	68.53	5.52112	2.76721
Ambient	5	8	6	Pocillopora damicornis	P-73	P	73	S	16.6	25.564	19.6	30.184	22.3	34.342	6.23182	4.91983
Ambient	5	8	7	Porites compressa	F-59	F	59	S	80.8	124.432	89.2	137.368	92.4	142.296	3.58484	1.28123
Ambient	5	8	8	Montipera capitata	M-14	M	14	S	34.3	52.822	39.9	61.446	43.8	67.452	5.62984	3.49087
Ambient	5	8	9	Porites compressa	F-70	F	120	S	42.7	65.758	46.7	71.918	48.1	74.074	3.23023	1.07066
Ambient	5	8	10	Pocillopora damicornis	P-102	P	102	S	35.7	54.978	39.2	60.368	40	61.6	3.38066	0.728863
Ambient	7	1	1	Porites compressa	F-69	F	69	S	36.8	56.672	40.5	62.37	40.6	62.524	3.46702	0.0881834
Ambient	7	1	2	Pocillopora damicornis	P-94	P	94	S	45.4	69.916	49.4	76.076	48.1	74.074	3.03813	-0.93985
Ambient	7	1	3	Porites compressa	F-68	F	68	S	103.1	158.774	108.4	166.936	110.9	170.786	1.77263	0.823669
Ambient	7	1	4	Pocillopora damicornis	P-87	P	87	S	25.8	39.732	29.3	45.122	31.5	48.51	4.67789	2.68162
Ambient	7	1	5	Montipera capitata	M-67	M	67	S	30	46.2	32.7	50.358	34.7	53.438	3.10345	2.18436
Ambient	7	1	6	Fungia scuteria	B-74	B	74	S	10.1	15.554	11.5	17.71	12.1	18.634	4.77979	1.86335
Ambient	7	1	7	Porites compressa	F-23	F	23	S	13.3	20.482	15.6	24.024	16.3	25.102	5.96318	1.60256
Ambient	7	1	8	Fungia scuteria	B-71	B	71	S	19.5	30.03	21.6	33.264	22.3	34.342	3.71353	1.15741
Ambient	7	1	9	Montipera capitata	M-16	M	16	S	53.9	83.006	61.8	95.172	66.5	102.41	5.05406	2.71613
Ambient	7	1	10	Montipera capitata	M-54	M	54	S	42.6	65.604	48	73.92	47.1	72.534	4.37105	-0.669643
Ambient	7	2	1	Pocillopora damicornis	P-49	P	94	S	53	81.62	56.5	87.01	56.8	87.472	2.27716	0.189633
Ambient	7	2	2	Fungia scuteria	B-51	B	51	S	27.9	42.966	30.2	46.508	32.3	49.742	2.84266	2.48344
Ambient	7	2	3	Montipera capitata	M-104	M	104	S	36.3	55.902	39.4	60.676	39.3	60.522	2.94481	-0.0906454
Ambient	7	2	4	Porites compressa	F-16	F	16	S	45.6	70.224	27.1	41.734	29.1	44.814	-13.9897	2.63574
Ambient	7	2	5	Montipera capitata	M-57	M	57	S	69.9	107.646	77.3	119.042	78	120.12	3.65054	0.323415
Ambient	7	2	6	Fungia scuteria	B-12	B	12	S	11.6	17.864	13.6	20.944	14.4	22.176	5.9453	2.10084
Ambient	7	2	7	Porites compressa	F-14	F	14	S	49.1	75.614	53.3	82.082	56.1	86.394	2.94965	1.87617
Ambient	7	2	8	Porites compressa	F-38	F	58	S	67.2	103.488	70.8	109.032	71.9	110.726	1.84729	0.554883
Ambient	7	2	9	Montipera capitata	M-52	M	52	S	32.5	50.05	36.6	56.364	37.5	57.75	4.35013	0.87822
Ambient	7	2	10	Porites compressa	F-55	F	55	S	54.8	84.392	59.9	92.246	60.8	93.632	3.20916	0.536609
Ambient	7	3	1	Fungia scuteria	B-4	B	4	S	61.1	94.094	66.6	102.564	68.2	105.028	3.10401	0.858001
Ambient	7	3	2	Pocillopora damicornis	P-32	P	32	S	29.1	44.814	33	50.82	36.1	55.594	4.6214	3.35498
Ambient	7	3	3	Pocillopora damicornis	P-113	P	113	S	35.3	54.362	39.4	60.676	42.2	64.988	4.00508	2.53807
Ambient	7	3	4	Porites compressa	F-117	F	117	S	47.4	72.996	52.1	80.234	55.2	85.008	3.41918	2.12503
Ambient	7	3	5	Fungia scuteria	B-41	B	41	S	10.8	16.632	12.7	19.558	13.9	21.406	6.06641	3.37458
Ambient	7	3	6	Pocillopora damicornis	P-03	P	3	S	29.8	45.892	32.4	49.896	33.4	51.436	3.00856	1.10229
Ambient	7	3	7	Porites compressa	F-87	F	87	S	34	52.36	38.9	59.906	42.2	64.988	4.96957	3.02975
Ambient	7	3	8	Montipera capitata	M-53	M	53	S	78.3	120.582	91.4	140.756	100.4	154.616	5.76915	3.51672
Ambient	7	3	9	Fungia scuteria	B-116	B	116	S	51.1	78.694	54.6	84.084	55.9	86.086	2.36183	0.85034
Ambient	7	3	10	Fungia scuteria	B-27	B	27	S	59.6	91.784	63.3	97.482	65.3	100.562	2.14071	1.12841
Ambient	7	4	1	Fungia scuteria	B-55	B	55	S	24.2	37.268	27.2	41.888	29.6	45.584	4.27472	3.15126
Ambient	7	4	2	Fungia scuteria	B-68	B	68	S	27.3	42.042	30.1	46.354	31.7	48.818	3.53669	1.89843
Ambient	7	4	3	Montipera capitata	M-109	M	109	S	25.7	39.578	30.3	46.662	33.5	51.59	6.17201	3.77181
Ambient	7	4	4	Pocillopora damicornis	P-86	P	86	S	38.4	59.136	41.4	63.756	42.1	64.834	2.69397	0.603865
Ambient	7	4	5	Porites compressa	F-90	F	90	S	63.5	97.79	70.7	108.878	71.3	109.802	3.90986	0.303092
Ambient	7	4	6	Montipera capitata	M-60	M	60	S	21.9	33.726	26.5	40.81	29.5	45.43	7.24295	4.04313
Ambient	7	4	7	Fungia scuteria	B-110	B	110	S	36.2	55.748	40.7	62.678	43.5	66.99	4.28653	2.457
Ambient	7	4	8	Montipera capitata	M-98	M	98	S	61.1	94.094	66.8	102.872	68.9	106.106	3.21689	1.12275
Ambient	7	4	9	Fungia scuteria	B-54	B	54	S	49.4	76.076	53.3	82.082	55.8	85.932	2.72232	1.67515
Ambient	7	4	10	Fungia scuteria	B-15	B	15	S	47.4	72.996	51.6	79.464	52.7	81.158	3.05543	0.761351
Ambient	7	5	1	Montipera capitata	M-42	M	42	U	36.2	55.748	43.2	66.528	48.7	74.998	6.66794	4.54696
Ambient	7	5	2	Pocillopora damicornis	P -38	P	38	U	33.3	51.282	35.7	54.978	36.8	56.672	2.48524	1.10044
Ambient	7	5	3	Montipera capitata	M-95	M	95	U	67	103.18	74.2	114.268	76.4	117.656	3.70561	1.05891
Ambient	7	5	4	Pocillopora damicornis	P-108	P	108	U	47.4	72.996	55.3	85.162	59.9	92.246	5.74713	2.97081
Ambient	7	5	5	Porites compressa	F-40	F	40	U	92.5	142.45	101.8	156.772	103.5	159.39	3.46692	0.596408
Ambient	7	5	6	Fungia scuteria	B-88	B	88	U	23.9	36.806	26.7	41.118	27.5	42.35	4.03982	1.07009
Ambient	7	5	7	Pocillopora damicornis	P-25	P	25	U	9.1	14.014	10.2	15.708	10.4	16.016	4.16825	0.70028
Ambient	7	5	8	Porites compressa	F-28	F	28	U	132.1	203.434
Ambient	7	5	9	Fungia scuteria	B-86	B	86	U	44	67.76	47.9	73.766	49.2	75.768	3.05643	0.969281
Ambient	7	5	10	Pocillopora damicornis	P-26	P	26	U	62.7	96.558	67.1	103.334	69.2	106.568	2.41984	1.11773
Ambient	7	6	1	Pocillopora damicornis	P-89	P	89	U	38.2	58.828	41.9	64.526	42.2	64.988	3.33995	0.255711
Ambient	7	6	2	Pocillopora damicornis	P-82	P	82	U	71.6	110.264	77.7	119.658	81.2	125.048	2.93778	1.60875
Ambient	7	6	3	Fungia scuteria	B-108	B	108	U	34.3	52.822	38.5	59.29	40.8	62.832	4.22238	2.13358
Ambient	7	6	4	Porites compressa	F-116	F	116	U	76.1	117.194	84.7	130.438	85.8	132.132	3.89687	0.463822
Ambient	7	6	5	Porites compressa	F-74	F	74	U	83.9	129.206	91.2	140.448	93	143.22	3.00029	0.704887
Ambient	7	6	6	Pocillopora damicornis	P-118	P	118	U	13.1	20.174	15.6	24.024	17.8	27.412	6.58068	5.03663
Ambient	7	6	7	Montipera capitata	M-09	M	9	U	54	83.16	61.1	94.094	67.2	103.488	4.53384	3.56558
Ambient	7	6	8	Pocillopora damicornis	P-20	P	20	U	35.9	55.286	40.2	61.908	42.3	65.142	4.13025	1.86567
Ambient	7	6	9	Porites compressa	F-57	F	57	U	42.2	64.988	49.4	76.076	53.4	82.236	5.88331	2.89184
Ambient	7	6	10	Montipera capitata	M-75	M	75	U	27.4	42.196	33	50.82	37.4	57.596	7.04757	4.7619
Ambient	7	7	1	Porites compressa	F-112	F	112	U	56.3	86.702	62.5	96.25	61.6	94.864	3.79739	-0.514286
Ambient	7	7	2	Pocillopora damicornis	P-76	P	76	U	45.4	69.916	49.4	76.076	51.3	79.002	3.03813	1.37363
Ambient	7	7	3	Montipera capitata	M-28	M	28	U	43.4	66.836	47.2	72.688	47	72.38	3.01923	-0.151332
Ambient	7	7	4	Montipera capitata	M-10	M	10	U	94.2	145.068	102.5	157.85	102.9	158.466	3.03829	0.139373
Ambient	7	7	5	Montipera capitata	M-08	M	8	U	51.8	79.772	59.4	91.476	63.7	98.098	5.05925	2.58538
Ambient	7	7	6	Pocillopora damicornis	P-91	P	91	U	29.5	45.43	33.7	51.898	34.2	52.668	4.90941	0.529886
Ambient	7	7	7	Fungia scuteria	B-63	B	63	U	43.2	66.528	48.8	75.152	53	81.62	4.46999	3.07377
Ambient	7	7	8	Porites compressa	F-03	F	3	U	45.9	70.686	51.2	78.848	53.3	82.082	3.98167	1.46484
Ambient	7	7	9	Porites compressa	F-66	F	66	U	42	64.68	45.7	70.378	46.1	70.994	3.03777	0.312598
Ambient	7	7	10	Pocillopora damicornis	P-120	P	120	U	48.7	74.998	53.7	82.698	55.5	85.47	3.54032	1.19713
Ambient	7	8	1	Porites compressa	F-43	F	43	U	89.1	137.214	97.1	149.534	101.5	156.31	3.0961	1.61836
Ambient	7	8	2	Fungia scuteria	B-66	B	66	U	29	44.66	33.5	51.59	36.7	56.518	5.35077	3.41151
Ambient	7	8	3	Porites compressa	F-82	F	82	U	26.2	40.348	30.1	46.354	30.9	47.586	5.13293	0.949217
Ambient	7	8	4	Pocillopora damicornis	P-74	P	74	U	71	109.34	73.6	113.344	76.9	118.426	1.26275	1.60132
Ambient	7	8	5	Montipera capitata	M-86	M	86	U	81	124.74	92.3	142.142	98.7	151.998	4.81056	2.4764
Ambient	7	8	6	Fungia scuteria	B-60	B	60	U	43.2	66.528	48.3	74.382	50.5	77.77	4.07088	1.62674
Ambient	7	8	7	Pocillopora damicornis	P-83	P	83	U	18.8	28.952	21.7	33.418	23.2	35.728	5.31915	2.46873
Ambient	7	8	8	Fungia scuteria	B-24	B	24	U	52.8	81.312	57.8	89.012	59.4	91.476	3.26541	0.988631
Ambient	7	8	9	Montipera capitata	M-30	M	30	U	32.8	50.512	36.4	56.056	36.2	55.748	3.78469	-0.196232
Ambient	7	8	10	Montipera capitata	M-45	M	45	U	28.6	44.044	33.8	52.052	36.4	56.056	6.26959	2.74725
Heated	8	1	1	Fungia scuteria	B-33	B	33	U	21.8	33.572	23.5	36.19	23.8	36.652	2.68902	0.455927
Heated	8	1	2	Pocillopora damicornis	P-21	P	21	U	20.6	31.724	21.7	33.418	20.6	31.724	1.84131	-1.8104
Heated	8	1	3	Pocillopora damicornis	P-111	P	11	U	61.5	94.71	64.5	99.33	62.5	96.25	1.68209	-1.10742
Heated	8	1	4	Pocillopora damicornis	P-90	P	90	U	54.3	83.622	58	89.32	57.5	88.55	2.34965	-0.307882
Heated	8	1	5	Porites compressa	F-96	F	96	U	109.4	168.476	114.7	176.638	115.1	177.254	1.67055	0.124549
Heated	8	1	6	Pocillopora damicornis	P-27	P	27	U	31.5	48.51	33	50.82	31.1	47.894	1.64204	-2.05628
Heated	8	1	7	Fungia scuteria	B-72	B	72	U	22.6	34.804	24.1	37.114	24.1	37.114	2.28868	0
Heated	8	1	8	Porites compressa	F-44	F	44	U	168.7	259.798	178.9	275.506	182.8	281.512	2.08491	0.778567
Heated	8	1	9	Montipera capitata	M-87	M	87	U	41.8	64.372	45	69.3	44.3	68.222	2.63983	-0.555556
Heated	8	1	10	Pocillopora damicornis	P-44	P	44	U	33.7	51.898	37.1	57.134	36.9	56.826	3.47897	-0.19253
Heated	8	2	1	Fungia scuteria	B-59	B	59	U	59.5	91.63	63.2	97.328	63.4	97.636	2.14431	0.11302
Heated	8	2	2	Porites compressa	F-78	F	78	U	19.7	30.338	21.5	33.11	21.3	32.802	3.15071	-0.332226
Heated	8	2	3	Pocillopora damicornis	P-60	P	60	U	34.5	53.13	36.1	55.594	35.8	55.132	1.5992	-0.296795
Heated	8	2	4	Porites compressa	F-54	F	54	U	110.5	170.17	115.1	177.254	115.2	177.408	1.43548	0.0310289
Heated	8	2	5	Montipera capitata	M-13	M	13	U	81.9	126.126	86.3	132.902	86.2	132.748	1.85255	-0.0413839
Heated	8	2	6	Porites compressa	F-33	F	33	U	64.2	98.868	67.2	103.488	66.1	101.794	1.61134	-0.584609
Heated	8	2	7	Pocillopora damicornis	P-51	P	51	U	19.9	30.646	21.7	33.418	21.6	33.264	3.11904	-0.164582
Heated	8	2	8	Montipera capitata	M-100	M	100	U	73.2	112.728	76.2	117.348	73.9	113.806	1.41323	-1.07799
Heated	8	2	9	Porites compressa	F-94	F	94	U	43.4	66.836	45.5	70.07	44.6	68.684	1.66852	-0.706436
Heated	8	2	10	Montipera capitata	M-106	M	106	U	30.6	47.124	33	50.82	33.4	51.436	2.70453	0.4329
Heated	8	3	1	Montipera capitata	M-66	M	66	U	42.6	65.604	42.2	64.988	44.2	68.068	-0.323782	1.69262
Heated	8	3	2	Fungia scuteria	B-49	B	49	U	9.2	14.168	10.3	15.862	10.9	16.786	4.12294	2.08044
Heated	8	3	3	Montipera capitata	M-94	M	94	U	29	44.66	31.3	48.202	30.7	47.278	2.73484	-0.684619
Heated	8	3	4	Fungia scuteria	B-76	B	76	U	83.1	127.974	88.3	135.982	89.2	137.368	2.15777	0.364019
Heated	8	3	5	Pocillopora damicornis	P-01	P	1	U	61	93.94	65	100.1	62.8	96.712	2.26116	-1.20879
Heated	8	3	6	Pocillopora damicornis	P-78	P	78	U	24.1	37.114	25.5	39.27	24.8	38.192	2.00315	-0.980392
Heated	8	3	7	Montipera capitata	M-84	M	84	U	58.8	90.552	63	97.02	62.9	96.866	2.46305	-0.0566893
Heated	8	3	8	Fungia scuteria	B-80	B	80	U	87.2	134.288	91.5	140.91	91.6	141.064	1.70041	0.039032
Heated	8	3	9	Montipera capitata	M-37	M	37	U	25.8	39.732	27.7	42.658	27.9	42.966	2.53943	0.257865
Heated	8	3	10	Fungia scuteria	B-20	B	20	U	63.8	98.252	68.1	104.874	69.1	106.414	2.32407	0.524439
Heated	8	4	1	Montipera capitata	M-11	M	11	U	28.3	43.582	31.9	49.126	32.2	49.588	4.3865	0.335871
Heated	8	4	2	Pocillopora damicornis	P-39	9	35	U	43.9	67.606	48.8	75.152	48.7	74.998	3.84887	-0.073185
Heated	8	4	3	Montipera capitata	M-61	M	61	U	90.2	138.908	86	132.44	84.6	130.284	-1.60563	-0.581395
Heated	8	4	4	Fungia scuteria	B-100	B	100	U	14.1	21.714	16	24.64	16.8	25.872	4.64661	1.78571
Heated	8	4	5	Pocillopora damicornis	P-17	P	17	U	38.7	59.598	41.1	63.294	40.6	62.524	2.13847	-0.43448
Heated	8	4	6	Fungia scuteria	B-99	B	99	U	49.5	76.23	53.4	82.236	54.3	83.622	2.71682	0.601926
Heated	8	4	7	Pocillopora damicornis	P-72	P	72	U	17.3	26.642	18.3	28.182	17.4	26.796	1.99322	-1.75644
Heated	8	4	8	Porites compressa	F-27	F	27	U	32	49.28	34.9	53.746	34.6	53.284	3.125	-0.307
Heated	8	4	9	Montipera capitata	M-07	M	7	U	48.4	74.536	53.5	82.39	54.2	83.468	3.63351	0.46729
Heated	8	4	10	Pocillopora damicornis	P-103	P	103	U	43.3	66.682	46.8	72.072	46.7	71.918	2.78729	-0.0763126
Heated	8	5	1	Montipera capitata	M-22	M	22	S	52	80.08	55.3	85.162	55.8	85.932	2.18833	0.322914
Heated	8	5	2	Fungia scuteria	B-79	B	79	S	48	73.92	51.5	79.31	52.9	81.466	2.51437	0.970874
Heated	8	5	3	Porites compressa	F-48	F	48	S	52.8	81.312	57.9	89.166	60.8	93.632	3.33072	1.7888
Heated	8	5	4	Montipera capitata	M-05	M	5	S	29.4	45.276	31.9	49.126	31.1	47.894	2.93221	-0.895656
Heated	8	5	5	Fungia scuteria	B-23	B	23	S	22.2	34.188	24	36.96	24.4	37.576	2.7959	0.595238
Heated	8	5	6	Pocillopora damicornis	P-110	P	110	S	29.8	45.892	31.4	48.356	30.1	46.354	1.85142	-1.47862
Heated	8	5	7	Porites compressa	F-51	F	51	S	62.4	96.096	70.3	108.262	70.6	108.724	4.36561	0.152408
Heated	8	5	8	Fungia scuteria	B-106	B	106	S	38.6	59.444	41.2	63.448	41.6	64.064	2.32267	0.346741
Heated	8	5	9	Fungia scuteria	B-46	B	46	S	37.5	57.75	40.1	61.754	40.2	61.908	2.3908	0.0890631
Heated	8	5	10	Porites compressa	F-71	F	71	S	45.4	69.916	47.7	73.458	49.3	75.922	1.74692	1.19796
Heated	8	6	1	Fungia scuteria	B-75	B	75	S	9.5	14.63	10.7	16.478	11.4	17.556	4.35572	2.33645
Heated	8	6	2	Pocillopora damicornis	P-84	P	35	S	77.5	119.35	80.8	124.432	80.9	124.586	1.4683	0.0442008
Heated	8	6	3	Fungia scuteria	B-118	B	118	S	32.1	49.434	34.4	52.976	35.7	54.978	2.47073	1.34967
Heated	8	6	4	Montipera capitata	M-18	M	18	S	64.6	99.484	63.2	97.328	63.7	98.098	-0.747304	0.28255
Heated	8	6	5	Pocillopora damicornis	P-101	P	101	S	15.4	23.716	16.7	25.718	16.7	25.718	2.91088	0
Heated	8	6	6	Porites compressa	F-92	F	92	S	25.6	39.424	28	43.12	28	43.12	3.23276	0
Heated	8	6	7	Pocillopora damicornis	P-04	P	4	S	64.9	99.946	69.5	107.03	69.9	107.646	2.44408	0.20555
Heated	8	6	8	Fungia scuteria	B-02	B	2	S	48.8	75.152	51.6	79.464	51.6	79.464	1.97852	0
Heated	8	6	9	Pocillopora damicornis	P-75	P	75	S	34	52.36	35.5	54.67	33.8	52.052	1.5213	-1.71026
Heated	8	6	10	Porites compressa	F-35	F	33	S	109.5	168.63	114	175.56	112.1	172.634	1.4171	-0.595238
Heated	8	7	1	Porites compressa	F-12	F	12	S	81.9	126.126	86.4	133.056	85.8	132.132	1.89466	-0.248016
Heated	8	7	2	Montipera capitata	M-118	B	79	S	31.2	48.048	33.8	52.052	33.5	51.59	2.87356	-0.316991
Heated	8	7	3	Porites compressa	F-101	F	101	S	17.9	27.566	19	29.26	19.4	29.876	2.11905	0.75188
Heated	8	7	4	Fungia scuteria	B-18	B	18	S	30	46.2	32.1	49.434	32.2	49.588	2.41379	0.111259
Heated	8	7	5	Pocillopora damicornis	P-41	P	41	S	18.9	29.106	20.4	31.416	20.4	31.416	2.73673	0
Heated	8	7	6	Porites compressa	F-107	F	115	S	35.8	55.132	37.9	58.366	37.7	58.058	2.02273	-0.188466
Heated	8	7	7	Porites compressa	F-115	F	115	S	18	27.72	19.2	29.568	19.3	29.722	2.29885	0.186012
Heated	8	7	8	Montipera capitata	M-50	M	50	S	53.5	82.39	56.3	86.702	56.5	87.01	1.80471	0.126871
Heated	8	7	9	Porites compressa	F-91	F	91	S	23.7	36.498	24.8	38.192	25.1	38.654	1.60047	0.432028
Heated	8	7	10	Fungia scuteria	B-77	B	77	S	6.7	10.318	7.3	11.242	7.7	11.858	3.08801	1.95695
Heated	8	8	1	Montipera capitata	M-41	M	41	S	38.8	59.752	39	60.06	38.9	59.906	0.177746	-0.0915751
Heated	8	8	2	Fungia scuteria	B-35	P	84	S	54.4	83.776	57.8	89.012	58.8	90.552	2.15517	0.617894
Heated	8	8	3	Porites compressa	F-50	F	50	S	44.3	68.222	47.7	73.458	47	72.38	2.64653	-0.524109
Heated	8	8	4	Montipera capitata	M-39	M	39	S	19.6	30.184	21	32.34	20.9	32.186	2.46305	-0.170068
Heated	8	8	5	Porites compressa	F-09	F	9	S	65.9	101.486	70.1	107.954	70.2	108.108	2.19769	0.0509476
Heated	8	8	6	Montipera capitata	M-21	M	21	S	45.5	70.07	47.2	72.688	46.8	72.072	1.28837	-0.302663
Heated	8	8	7	Fungia scuteria	B-62	B	62	S	41	63.14	43.5	66.99	45.4	69.916	2.10261	1.55993
Heated	8	8	8	Pocillopora damicornis	P-79	P	79	S	24.3	37.422	25.6	39.424	25.6	39.424	1.84476	0
Heated	8	8	9	Porites compressa	F-84	F	84	S	36.1	55.594	38.7	59.598	38.7	59.598	2.48352	0
Heated	8	8	10	Montipera capitata	M-93	M	93	S	40.5	62.37	42.2	64.988	41.9	64.526	1.44742	-0.253893
Heated	11	1	1	Fungia scuteria	B-113	B	113	U	39.2	60.368	42.6	65.604	43.6	67.144	2.99085	0.838364
Heated	11	1	2	Pocillopora damicornis	P-19	P	19	U	14.9	22.946	15.9	24.486	15.7	24.178	2.31428	-0.449236
Heated	11	1	3	Fungia scuteria	B-69	B	69	U	40.4	62.216	43.2	66.528	43.3	66.682	2.38989	0.082672
Heated	11	1	4	Pocillopora damicornis	P-06	P	6	U	24.2	37.268	25.6	39.424	25.6	39.424	1.99487	0
Heated	11	1	5	Montipera capitata	M-82	M	82	U	32	49.28	33.5	51.59	33.6	51.744	1.61638	0.10661
Heated	11	1	6	Montipera capitata	M-71	M	71	U	98.2	151.228	73	112.42	74.5	114.73	-8.84894	0.733855
Heated	11	1	7	Porites compressa	F-106	F	106	U	63.1	97.174	66.3	102.102	64.4	99.176	1.74873	-1.02349
Heated	11	1	8	Pocillopora damicornis	P-46	P	46	U	80.1	123.354	84.1	129.514	83.6	128.744	1.72199	-0.212332
Heated	11	1	9	Pocillopora damicornis	P-80	P	80	U	35	53.9	37.3	57.442	37	56.98	2.26601	-0.287246
Heated	11	1	10	Montipera capitata	M-88	M	88	U	50.8	78.232	54.6	84.084	54.6	84.084	2.57942	0
Heated	11	2	1	Montipera capitata	M-80	M	80	U	101.1	155.694	105.5	162.47	106	163.24	1.50073	0.169262
Heated	11	2	2	Porites compressa	F-65	F	65	U	56	86.24	58.3	89.782	57.4	88.396	1.41626	-0.551335
Heated	11	2	3	Porites compressa	F-58	F	58	U	48.6	74.844	50.8	78.232	51.5	79.31	1.56095	0.492126
Heated	11	2	4	Porites compressa	F-75	F	75	U	34.1	52.514	35.7	54.978	35.3	54.362	1.61796	-0.40016
Heated	11	2	5	Montipera capitata	M-70	M	70	U	93.6	144.144	99.7	153.538	101.3	156.002	2.24727	0.573148
Heated	11	2	6	Porites compressa	F-30	F	30	U	50.8	78.232	50.2	77.308	49.2	75.768	-0.407277	-0.71144
Heated	11	2	7	Porites compressa	F-86	F	86	U	25.7	39.578	26.1	40.194	26.3	40.502	0.536697	0.273673
Heated	11	2	8	Porites compressa	B-40	F	86	U	28.5	43.89	31.2	48.048	31.3	48.202	3.26679	0.114469
Heated	11	2	9	Fungia scuteria	B-43	B	43	U	47.1	72.534	51.1	78.694	52.4	80.696	2.92847	0.908583
Heated	11	2	10	Porites compressa	F-81	F	81	U	48.1	74.074	50.4	77.616	50.1	77.154	1.64886	-0.212585
Heated	11	3	1	Fungia scuteria	B-52	B	52	U	5.6	8.624	6.2	9.548	6.6	10.164	3.69458	2.30415
Heated	11	3	2	Montipera capitata	M-92	M	79	U	25.6	39.424	26.6	40.964	27.3	42.042	1.34698	0.93985
Heated	11	3	3	Pocillopora damicornis	P-09	P	9	U	29.2	44.968	31.1	47.894	31	47.74	2.24374	-0.114837
Heated	11	3	4	Pocillopora damicornis	P-29	P	29	U	33.7	51.898	35.5	54.67	35.7	54.978	1.84181	0.201207
Heated	11	3	5	Montipera capitata	M-17	M	17	U	78.4	120.736	79	121.66	80.2	123.508	0.263899	0.542495
Heated	11	3	6	Montipera capitata	M-90	M	90	U	19.4	29.876	19.2	29.568	19.5	30.03	-0.355492	0.558036
Heated	11	3	7	Porites compressa	F-80	F	80	U	20.5	31.57	20.7	31.878	20.6	31.724	0.336417	-0.172533
Heated	11	3	8	Montipera capitata	M-63	M	63	U	67	103.18	69.9	107.646	70.4	108.416	1.49254	0.255467
Heated	11	3	9	Pocillopora damicornis	P-24	P	24	U	42.6	65.604	45.3	69.762	44.6	68.684	2.18553	-0.551876
Heated	11	3	10	Pocillopora damicornis	P-92	P	92	U	34.7	53.438	36.6	56.364	36.8	56.672	1.8881	0.19516
Heated	11	4	1	Fungia scuteria	B-11	B	11	U	57	87.78	62.2	95.788	63.4	97.636	3.1458	0.689022
Heated	11	4	2	Montipera capitata	M-79	M	92	U	26.9	41.426	27.4	42.196	27.6	42.504	0.640943	0.260688
Heated	11	4	3	Fungia scuteria	B-30	B	30	U	16.4	25.256	18.4	28.336	19.6	30.184	4.20521	2.32919
Heated	11	4	4	Pocillopora damicornis	P-57	P	57	U	71	109.34	75.6	116.424	76	117.04	2.23409	0.188964
Heated	11	4	5	Montipera capitata	M-44	M	44	U	23.8	36.652	26.3	40.502	26.3	40.502	3.62214	0
Heated	11	4	6	Pocillopora damicornis	P-100	P	100	U	47.8	73.612	50	77	50	77	1.58707	0
Heated	11	4	7	Montipera capitata	M-119	M	119	U	30.2	46.508	32.7	50.358	34.3	52.822	2.85453	1.74749
Heated	11	4	8	Pocillopora damicornis	P-68	P	68	U	43.8	67.452	49.7	76.538	46.9	72.226	4.64494	-2.01207
Heated	11	4	9	Fungia scuteria	B-22	B	22	U	44.2	68.068	48.4	74.536	49.4	76.076	3.27664	0.737898
Heated	11	4	10	Fungia scuteria	B-47	B	47	U	20.1	30.954	22.4	34.496	23	35.42	3.94579	0.956633
Heated	11	5	1	Fungia scuteria	B-28	B	28	S	48.2	74.228	52.9	81.466	53.8	82.852	3.36243	0.607615
Heated	11	5	2	Pocillopora damicornis	P-96	P	96	S	18.3	28.182	19.2	29.568	19.3	29.722	1.69587	0.186012
Heated	11	5	3	Fungia scuteria	B-70	B	70	S	14	21.56	15	23.1	15.2	23.408	2.46305	0.47619
Heated	11	5	4	Montipera capitata	M-58	M	78	S	39.3	60.522	40.8	62.832	42	64.68	1.31614	1.05042
Heated	11	5	5	Fungia scuteria	B-89	B	89	S	10.5	16.17	11.4	17.556	11.6	17.864	2.95567	0.626566
Heated	11	5	6	Fungia scuteria	B-83	B	83	S	19.1	29.414	21.3	32.802	22.2	34.188	3.97184	1.50905
Heated	11	5	7	Montipera capitata	M-51	M	51	S	91.8	141.372	97.7	150.458	98	150.92	2.21621	0.109665
Heated	11	5	8	Fungia scuteria	B-29	B	29	S	20.3	31.262	21.6	33.264	21.8	33.572	2.20826	0.330688
Heated	11	5	9	Montipera capitata	M-65	M	65	S	70.8	109.032	75.5	116.27	76.2	117.348	2.28911	0.331126
Heated	11	5	10	Fungia scuteria	B-42	B	42	S	121.1	186.494	128	197.12	128.1	197.274	1.96475	0.0279018
Heated	11	6	1	Porites compressa	F-24	F	24	S	64.7	99.638	68.2	105.028	68.3	105.182	1.86537	0.052367
Heated	11	6	2	Porites compressa	F-85	F	85	S	29	44.66	30.8	47.432	30.4	46.816	2.14031	-0.463822
Heated	11	6	3	Fungia scuteria	B-85	B	85	S	51.8	79.772	56	86.24	57.2	88.088	2.7959	0.765306
Heated	11	6	4	Porites compressa	F-114	F	114	S	66	101.64	69.2	106.568	70.6	108.724	1.67189	0.722543
Heated	11	6	5	Fungia scuteria	B-93	B	93	S	100.8	155.232	110.7	170.478	111.2	171.248	3.3867	0.161311
Heated	11	6	6	Fungia scuteria	B-21	B	21	S	36.3	55.902	38.3	58.982	38.5	59.29	1.89988	0.186498
Heated	11	6	7	Montipera capitata	M-26	M	26	S	32.4	49.896	33.6	51.744	34.5	53.13	1.27714	0.956633
Heated	11	6	8	Porites compressa	F-53	F	53	S	69.5	107.03	73.8	113.652	74.4	114.576	2.13347	0.29036
Heated	11	6	9	Porites compressa	F-18	F	18	S	55	84.7	59.2	91.168	59.7	91.938	2.63323	0.301641
Heated	11	6	10	Pocillopora damicornis	P-62	P	62	S	53.2	81.928	56.6	87.164	56.9	87.626	2.20379	0.189298
Heated	11	7	1	Fungia scuteria	B-34	B	34	S	31.8	48.972	34.6	53.284	34.8	53.592	3.03622	0.206441
Heated	11	7	2	Porites compressa	F-60	F	60	S	52.8	81.312	55.8	85.932	56.6	87.164	1.95925	0.512033
Heated	11	7	3	Porites compressa	F-02	F	2	S	55.6	85.624	59.3	91.322	59.6	91.784	2.29472	0.180679
Heated	11	7	4	Montipera capitata	M-69	M	69	S	42.6	65.604	46.1	70.994	46	70.84	2.83309	-0.0774713
Heated	11	7	5	Fungia scuteria	B-78	B	78	S	15.4	23.716	17	26.18	17.6	27.104	3.58262	1.2605
Heated	11	7	6	Montipera capitata	M-32	M	32	S	33.8	52.052	35.8	55.132	36.8	56.672	2.0404	0.997606
Heated	11	7	7	Montipera capitata	M-120	M	120	S	40.4	62.216	43.1	66.374	44	67.76	2.30454	0.745774
Heated	11	7	8	Pocillopora damicornis	P-15	P	15	S	39.1	60.214	42.9	66.066	43.6	67.144	3.35127	0.582751
Heated	11	7	9	Pocillopora damicornis	P-64	P	64	S	26.3	40.502	27.5	42.35	28	43.12	1.57336	0.649351
Heated	11	7	10	Porites compressa	F-11	F	11	S	40.3	62.062	41.9	64.526	41.5	63.91	1.36904	-0.340948
Heated	11	8	1	Pocillopora damicornis	P-70	P	70	S	60.3	92.862	64.3	99.022	64.2	98.868	2.28741	-0.0555432
Heated	11	8	2	Pocillopora damicornis	P-25	P	25	S	36.5	56.21	39.4	60.676	39.3	60.522	2.73973	-0.0906454
Heated	11	8	3	Porites compressa	F-37	F	37	S	69.4	106.876	74.6	114.884	74.8	115.192	2.58372	0.0957488
Heated	11	8	4	Porites compressa	F-89	F	87	S	27.9	42.966	30.1	46.354	29.8	45.892	2.71907	-0.355956
Heated	11	8	5	Pocillopora damicornis	P-16	P	16	S	17.4	26.796	18.5	28.49	17.9	27.566	2.17994	-1.1583
Heated	11	8	6	Montipera capitata	M-68	M	68	S	15.5	23.87	17.1	26.334	17.5	26.95	3.55951	0.835422
Heated	11	8	7	Pocillopora damicornis	P-65	P	65	S	22.7	34.958	23.9	36.806	23.9	36.806	1.82288	0
Heated	11	8	8	Porites compressa	F-63	F	63	S	57.2	88.088	61.2	94.248	60.1	92.554	2.41138	-0.641923
Heated	11	8	9	Pocillopora damicornis	P-98	P	98	S	30.5	46.97	32.3	49.742	31.6	48.664	2.03505	-0.773994
Heated	11	8	10	Porites compressa	F-105	F	105	S	74.8	115.192	79.4	122.276	79	121.66	2.1206	-0.179921
Ambient	12	1	1	Montipera capitata	M-31	M	31	S	21	32.34	24.5	37.73	23.5	36.19	5.74713	-1.45773
Ambient	12	1	2	Pocillopora damicornis	P-48	P	48	S	36.4	56.056	39.9	61.446	40.5	62.37	3.31565	0.537057
Ambient	12	1	3	Porites compressa	F-62	F	62	S	81.5	125.51	84.8	130.592	87.7	135.058	1.39623	1.22136
Ambient	12	1	4	Fungia scuteria	B-64	B	64	S	40.3	62.062	40.8	62.832	41.8	64.372	0.427826	0.87535
Ambient	12	1	5	Montipera capitata	M-108	M	108	S	49.9	76.846	56.4	86.856	60.4	93.016	4.49174	2.53293
Ambient	12	1	6	Pocillopora damicornis	P-07	P	7	S	17.8	27.412	21.9	33.726	24	36.96	7.94266	3.42466
Ambient	12	1	7	Montipera capitata	M-06	M	6	S	61.1	94.094	70	107.8	73.8	113.652	5.02286	1.93878
Ambient	12	1	8	Porites compressa	F-93	F	93	S	17.8	27.412	23.4	36.036	24.5	37.73	10.8485	1.67888
Ambient	12	1	9	Fungia scuteria	B-50	B	50	S	64.1	98.714	70.2	108.108	71	109.34	3.28151	0.407
Ambient	12	1	10	Pocillopora damicornis	P-99	P	99	S	20.5	31.57	23.8	36.652	24.3	37.422	5.55088	0.7503
Ambient	12	2	1	Montipera capitata	M-114	M	114	S	82.9	127.666	91.6	141.064	93.9	144.606	3.61882	0.896756
Ambient	12	2	2	Porites compressa	F-19	F	19	S	93.1	143.374	100.8	155.232	103.6	159.544	2.85196	0.992063
Ambient	12	2	3	Pocillopora damicornis	P-43	P	43	S	53.4	82.236	58.1	89.474	59.7	91.938	3.035	0.983526
Ambient	12	2	4	Montipera capitata	M-110	M	110	S	29	44.66	32.5	50.05	32.6	50.204	4.16171	0.10989
Ambient	12	2	5	Pocillopora damicornis	P-112	P	112	S	35.8	55.132	39.9	61.446	41.2	63.448	3.94914	1.16362
Ambient	12	2	6	Porites compressa	F-46	F	46	S	133.1	204.974			DROPPED OUT
Ambient	12	2	7	Porites compressa	F-99	F	99	S	25.4	39.116	28.8	44.352	30.2	46.508	4.6158	1.73611
Ambient	12	2	8	Porites compressa	F-76	F	76	S	69	106.26	74.9	115.346	77	118.58	2.94853	1.00134
Ambient	12	2	9	Montipera capitata	M-48	M	48	S	61.1	94.094	70.9	109.186	74.4	114.576	5.53079	1.76305
Ambient	12	2	10	Fungia scuteria	B-102	B	102	S	29	44.66	32.7	50.358	34.5	53.13	4.39952	1.96592
Ambient	12	3	1	Porites compressa	F-07	F	7	S	37.7	58.058	42.6	65.604	45.3	69.762	4.48184	2.26358
Ambient	12	3	2	Pocillopora damicornis	P-36	P	36	S	67.2	103.488	72.5	111.65	73.6	113.344	2.71962	0.541872
Ambient	12	3	3	Porites compressa	F-36	F	36	S	33.5	51.59	36.8	56.672	38	58.52	3.39681	1.1646
Ambient	12	3	4	Pocillopora damicornis	P-116	P	116	S	36.5	56.21	39.1	60.214	39.6	60.984	2.45631	0.456704
Ambient	12	3	5	Fungia scuteria	B-37	B	37	S	45.2	69.608	49.7	76.538	51.8	79.772	3.43302	1.50905
Ambient	12	3	6	Montipera capitata	M-113	M	113	S	21.2	32.648	23.2	35.728	26.8	41.272	3.25309	5.54187
Ambient	12	3	7	Pocillopora damicornis	P-63	P	63	S	19.8	30.492	23	35.42	24.3	37.422	5.57297	2.01863
Ambient	12	3	8	Pocillopora damicornis	P-40	P	40	S	14.2	21.868	17.2	26.488	19.4	29.876	7.28509	4.56811
Ambient	12	3	9	Pocillopora damicornis	P-56	P	56	S	38.5	59.29	43.1	66.374	44.2	68.068	4.12002	0.911501
Ambient	12	3	10	Pocillopora damicornis	P-18	P	118	S	61.1	94.094	64.3	99.022	63.5	97.79	1.80597	-0.444346
Ambient	12	4	1	Fungia scuteria	B-58	B	58	S	45.4	69.916	49.1	75.614	50.2	77.308	2.81027	0.800116
Ambient	12	4	2	Pocillopora damicornis	P-52	P	52	S	62.7	96.558	67.2	103.488	68	104.72	2.47484	0.42517
Ambient	12	4	3	Montipera capitata	M-73	M	73	S	32.5	50.05	35.6	54.824	37.4	57.596	3.28912	1.80578
Ambient	12	4	4	Montipera capitata	M-89	M	89	S	58.4	89.936	62.2	95.788	67.2	103.488	2.24374	2.87092
Ambient	12	4	5	Fungia scuteria	B-78	B	78	S	19.8	30.492	22.2	34.188	23.8	36.652	4.17973	2.574
Ambient	12	4	6	Pocillopora damicornis	P-77	P	77	S	56.6	87.164	65.3	100.562	70.4	108.416	5.30035	2.78932
Ambient	12	4	7	Porites compressa	F-13	F	13	S	46	70.84	50.3	77.462	52.2	80.388	3.22339	1.34905
Ambient	12	4	8	Fungia scuteria	B-98	B	98	S	56.9	87.626	60	92.4	60.8	93.632	1.87867	0.47619
Ambient	12	4	9	Porites compressa	F-06	F	6	S	65.2	100.408	73.1	112.574	77.4	119.196	4.17813	2.10084
Ambient	12	4	10	Fungia scuteria	B-114	B	114	S	41.7	64.218	46.9	72.226	47.7	73.458	4.30001	0.609199
Ambient	12	5	1	Pocillopora damicornis	P-31	P	31	U	18.6	28.644	22.1	34.034	24	36.96	6.48869	3.07046
Ambient	12	5	2	Fungia scuteria	B-19	B	19	U	40.2	61.908	44.1	67.914	45.1	69.454	3.34534	0.809848
Ambient	12	5	3	Fungia scuteria	B-94	B	94	U	12.3	18.942	14.4	22.176	15	23.1	5.8873	1.4881
Ambient	12	5	4	Pocillopora damicornis	P-22	P	22	U	14.9	22.946	17.7	27.258	19.3	29.722	6.47998	3.22841
Ambient	12	5	5	Porites compressa	F-21	F	21	U	77.2	118.888	85.5	131.67	90	138.6	3.70734	1.8797
Ambient	12	5	6	Montipera capitata	M-12	M	12	U	25.6	39.424	28.9	44.506	33	50.82	4.44504	5.06673
Ambient	12	5	7	Montipera capitata	M-78	M	78	U	43.5	66.99	48.8	75.152	55.5	85.47	4.20135	4.9034
Ambient	12	5	8	Fungia scuteria	B-07	B	7	U	23	35.42	25.8	39.732	27.4	42.196	4.1979	2.21484
Ambient	12	5	9	Fungia scuteria	B-17	B	17	U	19.7	30.338	22	33.88	22.8	35.112	4.02591	1.2987
Ambient	12	5	10	Porites compressa	F-118	F	18	U	34.7	53.438	38.4	59.136	41.3	63.602	3.67684	2.69717
Ambient	12	6	1	Porites compressa	F-104	F	104	U	82.1	126.434	88.1	135.674	91	140.14	2.52006	1.17561
Ambient	12	6	2	Porites compressa	F-120	F	120	U	55.1	84.854	60.9	93.786	66.1	101.794	3.62976	3.0495
Ambient	12	6	3	Porites compressa	F-88	F	88	U	19.7	30.338	22.2	34.188	25.3	38.962	4.37598	4.98713
Ambient	12	6	4	Fungia scuteria	B-101	B	101	U	55.1	84.854	59.5	91.63	60.7	93.478	2.75361	0.720288
Ambient	12	6	5	Montipera capitata	M-83	M	83	U	22.9	35.266	26.8	41.272	29.7	45.738	5.87261	3.86461
Ambient	12	6	6	Montipera capitata	M-96	M	96	U	48.2	74.228	53.3	82.082	57	87.78	3.64859	2.47923
Ambient	12	6	7	Pocillopora damicornis	P-93	P	93	U	36.7	56.518	42.8	65.912	47.2	72.688	5.73147	3.67156
Ambient	12	6	8	Montipera capitata	M-01	M	1	U	20.7	31.878	22.6	34.804	22.5	34.65	3.16508	-0.158028
Ambient	12	6	9	Fungia scuteria	B-67	B	67	U	31.4	48.356	36.3	55.902	38.2	58.828	5.38107	1.86934
Ambient	12	6	10	Fungia scuteria	B-81	B	81	U	19.9	30.646	22.7	34.958	23.6	36.344	4.85185	1.41598
Ambient	12	7	1	Montipera capitata	M-25	M	25	U	26.8	41.272	63	97.02	66.3	102.102	46.5775	1.87075
Ambient	12	7	2	Porites compressa	F-41	F	41	U	57.4	88.396	64.9	99.946	70.4	108.416	4.50559	3.02663
Ambient	12	7	3	Pocillopora damicornis	P-114	P	114	U	36.8	56.672	41.6	64.064	42.9	66.066	4.49775	1.11607
Ambient	12	7	4	Fungia scuteria	B-39	B	39	U	92.2	141.988	98	150.92	99.5	153.23	2.1692	0.546647
Ambient	12	7	5	Pocillopora damicornis	P-10	P	10	U	58.5	90.09	64.1	98.714	65.7	101.178	3.30091	0.891464
Ambient	12	7	6	Porites compressa	F-98	F	98	U	114.1	175.714	124.8	192.192	130.6	201.124	3.2337	1.6598
Ambient	12	7	7	Pocillopora damicornis	P-05	P	5	U	30.3	46.662	34.3	52.822	35.1	54.054	4.55218	0.832986
Ambient	12	7	8	Montipera capitata	M-116	M	116	U	89.4	137.676	102.3	157.542	110.1	169.554	4.9757	2.72308
Ambient	12	7	9	Montipera capitata	M-02	M	2	U	60.1	92.554	69.5	107.03	75.2	115.808	5.39331	2.92909
Ambient	12	7	10	Fungia scuteria	B-01	B	1	U	35.1	54.054	36.9	56.826	37.5	57.75	1.76835	0.58072
Ambient	12	8	1	Montipera capitata	M-72	M	72	U	39.2	60.368	46.3	71.302	50.8	78.232	6.2456	3.47115
Ambient	12	8	2	Montipera capitata	M-35	M	35	U	41.5	63.91	46.1	70.994	50.2	77.308	3.82219	3.17632
Ambient	12	8	3	Porites compressa	F-97	F	97	U	38.1	58.674	41.3	63.602	42.4	65.296	2.89619	0.951228
Ambient	12	8	4	Porites compressa	F-42	F	42	U	31.3	48.202	34.5	53.13	36.5	56.21	3.52539	2.07039
Ambient	12	8	5	Fungia scuteria	B-53	B	53	U	56.7	87.318	63.2	97.328	65.8	101.332	3.95305	1.46926
Ambient	12	8	6	Pocillopora damicornis	P-108	P	108	U	64	98.56	70.6	108.724	71.8	110.572	3.55603	0.607042
Ambient	12	8	7	Fungia scuteria	B-65	B	65	U	19.8	30.492	21.8	33.572	22.4	34.496	3.48311	0.982962
Ambient	12	8	8	Fungia scuteria	B-107	B	107	U	43	66.22	46.6	71.764	46.9	72.226	2.88693	0.22992
Ambient	12	8	9	Porites compressa	F-102	F	102	U	30.1	46.354	35.3	54.362	40.2	61.908	5.95715	4.95751
Ambient	12	8	10	Montipera capitata	M-59	M	59	U	39.9	61.446	44.3	68.222	45.5	70.07	3.80261	0.96743

## Sheet: Coral Growth 1970 vs 2017
Year	Treatment	Temperature	Species	Stress Mean Growth	SE		Difference in growth
2017	Ambient	28.5	Fungia scuteria	1.58006	0.0339036		Species	Year	Difference	Difference between years
2017	Heated	31.5	Fungia scuteria	1.45617	0.0735579		FS	1970	-99.2308	-92.098
1970	Heated	31	Fungia scuteria	0.01				2017	-7.84126
1970		29.6	Fungia scuteria	1			MC	1970	-164.286	-69.4696
1970		28.5	Fungia scuteria	1.1				2017	-50.1571
1970	Ambient	26.7	Fungia scuteria	1.3			PD	1970	-172.727	-90.7137
2017	Ambient	28.5	Montipora capitata	1.77434	0.072675			2017	-16.04
2017	Heated	31.5	Montipora capitata	0.884381	0.145771
1970	Heated	31	Montipora capitata	-0.9
1970		29.6	Montipora capitata	1.5
1970		28.5	Montipora capitata	1
1970	Ambient	26.7	Montipora capitata	1.4
2017	Ambient	28.5	Pocillopora damicornis	1.57332	0.0419749
2017	Heated	31.5	Pocillopora damicornis	1.32096	0.0254923
1970	Heated	31	Pocillopora damicornis	-0.8
1970		29.6	Pocillopora damicornis	0.9
1970		28.5	Pocillopora damicornis	1.1
1970	Ambient	26.7	Pocillopora damicornis	1.1

## Sheet: Health Assesment Raw 2017
Year	Treatment	Tank #	Row	Column	Light Level	Species	Tag	1	5	7	9	12	13	15	21	26	30	35	42	49	57									Means of 2017 Data		Treatment	Irradiance	Days	Species	Date	Mean score	SE
2017	Heated	4	1	1	S	Porites compressa	F-47	1	1	1	1	1	2	2	4	4	4	4	4	4	4											Ambient	S	1	Fungia scuteria	2017-07-12	1	0
2017	Heated	4	1	2	S	Montipora capitata	M-74	1	1	1	1	2	2	2	2	3	3	3	4	4	4											Ambient	S	5	Fungia scuteria	2017-07-17	1.06452	0.044853
2017	Heated	4	1	3	S	Fungia scuteria	B-57	1	1	1	1	2	2	2	2	3	3	3	3	3	3							Scale used				Ambient	S	7	Fungia scuteria	2017-07-19	1	0
2017	Heated	4	1	4	S	Fungia scuteria	B-97	2	1	1	1	2	2	2	2	2	3	2	2	2	2							1	Normal			Ambient	S	9	Fungia scuteria	2017-07-21	1.09677	0.0539781
2017	Heated	4	1	5	S	Pocillopora damicornis	P-13	1	1	2	1	2	2	3	4	4	4	4	4	4	4							2	Pale			Ambient	S	12	Fungia scuteria	2017-07-24	1	0
2017	Heated	4	1	6	S	Montipera capitata	M-97	1	1	1	1	2	2	2	3	3	3	3	4	4	4							3	Bleached			Ambient	S	13	Fungia scuteria	2017-07-26	1	0
2017	Heated	4	1	7	S	Pocillopora damicornis	P-12	1	2	2	4	4	4	4	4	4	4	4	4	4	4							4	Dead			Ambient	S	15	Fungia scuteria	2017-07-28	1	0
2017	Heated	4	1	8	S	Montipera capitata	M-43	1	1	2	1	2	2	2	2	3	3	3	4	4	4											Ambient	S	21	Fungia scuteria	2017-08-02	1	0
2017	Heated	4	1	9	S	Porites compressa	F-29	1	1	1	1	2	4	4	4	4	4	4	4	4	4											Ambient	S	26	Fungia scuteria	2017-08-07	1	0
2017	Heated	4	1	10	S	Fungia scuteria	B-32	1	1	1	1	2	2	2	2	4	4	4	4	4	4											Ambient	S	30	Fungia scuteria	2017-08-11	1	0
2017	Heated	4	2	1	S	Fungia scuteria	B-14	1	1	1	1	2	2	2	2	2	2	2	2	2	2											Ambient	S	1	Montipera capitata	2017-07-12	1	0
2017	Heated	4	2	2	S	Porites compressa	F-113	1	4	3	3	3	4	4	4	4	4	4	4	4	4											Ambient	S	5	Montipera capitata	2017-07-17	1	0
2017	Heated	4	2	3	S	Fungia scuteria	B-44	1	1	1	1	2	2	2	2	2	3	4	4	4	4											Ambient	S	7	Montipera capitata	2017-07-19	1	0
2017	Heated	4	2	4	S	Montipera capitata	M-29	1	1	1	1	3	3	2	4	4	4	4	4	4	4											Ambient	S	9	Montipera capitata	2017-07-21	1	0
2017	Heated	4	2	5	S	Pocillopora damicornis	P-02	1	2	1	1	2	3	2	3	3	3	3	4	4	4											Ambient	S	12	Montipera capitata	2017-07-24	1	0
2017	Heated	4	2	6	S	Porites compressa	F-110	1	1	1	2	2	3	2	4	4	4	4	4	4	4											Ambient	S	13	Montipera capitata	2017-07-26	1	0
2017	Heated	4	2	7	S	Montipera capitata	M-55	1	1	1	1	2	2	2	2	3	3	3	4	4	4											Ambient	S	15	Montipera capitata	2017-07-28	1	0
2017	Heated	4	2	8	S	Porites compressa	F-111	1	1	1	1	2	2	2	2	4	3	2	3	4	3											Ambient	S	21	Montipera capitata	2017-08-02	1	0
2017	Heated	4	2	9	S	Pocillopora damicornis	P-47	1	1	1	2	3	3	4	4	4	4	4	4	4	4											Ambient	S	26	Montipera capitata	2017-08-07	1	0
2017	Heated	4	2	10	S	Pocillopora damicornis	P-65	1	1	1	2	2	3	3	3	3	4	4	4	4	4											Ambient	S	30	Montipera capitata	2017-08-11	1.09677	0.0967742
2017	Heated	4	3	1	S	Montipera capitata	M-49	1	2	4	4	4	4	4	4	4	3	4	4	4	4											Ambient	S	1	Pocillopora damicornis	2017-07-12	1.03333	0.0333333
2017	Heated	4	3	2	S	Porites compressa	F-45	1	1	1	2	2	3	3	3	3	4	3	4	4	3											Ambient	S	5	Pocillopora damicornis	2017-07-17	1.03333	0.0333333
2017	Heated	4	3	3	S	Montipera capitata	M-76	1	1	1	1	2	2	2	3	3	3	4	4	4	4											Ambient	S	7	Pocillopora damicornis	2017-07-19	1.06667	0.0463206
2017	Heated	4	3	4	S	Porites compressa	F-100	1	2	3	3	3	3	3	3	3	4	4	4	4	4											Ambient	S	9	Pocillopora damicornis	2017-07-21	1.06667	0.0463206
2017	Heated	4	3	5	S	Fungia scuteria	B-56	1	1	1	2	3	2	3	3	3	3	2	2	2	2											Ambient	S	12	Pocillopora damicornis	2017-07-24	1.03333	0.0333333
2017	Heated	4	3	6	S	Porites compressa	F-08	1	1	1	2	3	3	3	3	4	3	4	4	4	4											Ambient	S	13	Pocillopora damicornis	2017-07-26	1	0
2017	Heated	4	3	7	S	Montipera capitata	M-03	1	1	1	1	2	2	3	3	3	3	4	4	4	4											Ambient	S	15	Pocillopora damicornis	2017-07-28	1	0
2017	Heated	4	3	8	S	Fungia scuteria	B-120	1	1	2	2	2	2	2	3	3	3	3	3	2	2											Ambient	S	21	Pocillopora damicornis	2017-08-02	1	0
2017	Heated	4	3	9	S	Pocillopora damicornis	P-107	1	1	1	2	2	2	3	3	3	4	4	4	4	4											Ambient	S	26	Pocillopora damicornis	2017-08-07	1	0
2017	Heated	4	3	10	S	Porites compressa	F-95	1	1	1	1	2	4	4	4	4	4	4	4	4	4											Ambient	S	30	Pocillopora damicornis	2017-08-11	1	0
2017	Heated	4	4	1	S	Fungia scuteria	B-119	1	1	1	1	2	2	2	2	2	1	2	2	1	1											Ambient	S	1	Porites compressa	2017-07-12	1	0
2017	Heated	4	4	2	S	Porites compressa	F-20	1	1	1	1	2	3	3	3	4	4	4	4	4	4											Ambient	S	5	Porites compressa	2017-07-17	1.03571	0.0357143
2017	Heated	4	4	3	S	Porites compressa	F-109	1	2	1	2	3	3	3	4	4	2	4	4	4	4											Ambient	S	7	Porites compressa	2017-07-19	1	0
2017	Heated	4	4	4	S	Fungia scuteria	B-90	1	1	1	1	2	2	2	2	2	4	2	2	4	4											Ambient	S	9	Porites compressa	2017-07-21	1.07143	0.0495635
2017	Heated	4	4	5	S	Pocillopora damicornis	P-66	1	1	3	3	3	3	3	4	4	4	4	4	4	4											Ambient	S	12	Porites compressa	2017-07-24	1	0
2017	Heated	4	4	6	S	Porites compressa	F-05	1	1	1	2	3	3	4	3	4	3	4	4	4	4											Ambient	S	13	Porites compressa	2017-07-26	1	0
2017	Heated	4	4	7	S	Fungia scuteria	B-03	1	2	1	3	2	2	3	2	2	2	2	2	2	2											Ambient	S	15	Porites compressa	2017-07-28	1	0
2017	Heated	4	4	8	S	Pocillopora damicornis	P-104	1	1	1	2	2	3	3	3	3	3	3	4	4	4											Ambient	S	21	Porites compressa	2017-08-02	1	0
2017	Heated	4	4	9	S	Fungia scuteria	B-87	1	1	1	2	2	2	3	3	3	3	2	3	3	4											Ambient	S	26	Porites compressa	2017-08-07	1	0
2017	Heated	4	4	10	S	Pocillopora damicornis	P-88	1	1	1	1	2	2	2	4	4	4	4	4	4	3											Ambient	S	30	Porites compressa	2017-08-11	1	0
2017	Heated	4	5	1	U	Montipera capitata	M-27	1	1	1	1	2	2	2	3	3	3	3	3	3	3											Heated	S	1	Fungia scuteria	2017-07-12	1.0303	0.030303
2017	Heated	4	5	2	U	Porites compressa	F-67	1	3	3	3	3	3	4	4	4	4	4	4	4	4											Heated	S	5	Fungia scuteria	2017-07-17	1.42424	0.0873679
2017	Heated	4	5	3	U	Fungia scuteria	B-16	1	2	3	2	3	3	3	2	2	3	2	2	2	2											Heated	S	7	Fungia scuteria	2017-07-19	1.48485	0.107672
2017	Heated	4	5	4	U	Fungia scuteria	B-15	1	2	2	3	3	3	3	3	3	3	3	3	2	2											Heated	S	9	Fungia scuteria	2017-07-21	1.87879	0.104425
2017	Heated	4	5	5	U	Pocillopora damicornis	P-42	1	1	2	2	2	3	3	3	4	4	4	4	4	4											Heated	S	12	Fungia scuteria	2017-07-24	2.21212	0.0843601
2017	Heated	4	5	6	U	Porites compressa	F-108	1	2	3	3	3	4	4	3	4	4	4	4	4	4											Heated	S	13	Fungia scuteria	2017-07-26	2.39394	0.0863769
2017	Heated	4	5	7	U	Fungia scuteria	B-06	1	1	1	1	2	2	3	3	3	3	3	3	3	3											Heated	S	15	Fungia scuteria	2017-07-28	2.51515	0.0883478
2017	Heated	4	5	8	U	Pocillopora damicornis	P-50	1	1	2	2	3	3	3	3	3	3	4	4	4	4											Heated	S	21	Fungia scuteria	2017-08-02	2.66667	0.0940127
2017	Heated	4	5	9	U	Pocillopora damicornis	P-35	1	1	1	1	2	3	3	3	3	4	4	4	4	4											Heated	S	26	Fungia scuteria	2017-08-07	2.87879	0.0843601
2017	Heated	4	5	10	U	Pocillopora damicornis	P-08	1	2	2	4	3	3	4	4	4	4	4	4	4	4											Heated	S	30	Fungia scuteria	2017-08-11	3.0303	0.110824
2017	Heated	4	6	1	U	Porites compressa	F-72	1	1	2	3	3	3	4	4	4	4	4	4	4	4											Heated	S	1	Montipera capitata	2017-07-12	1	0
2017	Heated	4	6	2	U	Pocillopora damicornis	P-61	1	2	2	3	3	3	4	4	4	4	4	4	4	4											Heated	S	5	Montipera capitata	2017-07-17	1.36	0.0979796
2017	Heated	4	6	3	U	Porites compressa	F-01	1	2	3	3	3	3	4	4	4	4	4	4	4	4											Heated	S	7	Montipera capitata	2017-07-19	1.48	0.154056
2017	Heated	4	6	4	U	Montipera capitata	M-38	1	4	3	3	3	3	4	4	4	4	4	4	4	4											Heated	S	9	Montipera capitata	2017-07-21	1.8	0.152753
2017	Heated	4	6	5	U	Fungia scuteria	B-31	1	2	2	2	2	2	2	2	2	2	2	2	2	1											Heated	S	12	Montipera capitata	2017-07-24	2.24	0.104563
2017	Heated	4	6	6	U	Montipera capitata	M-115	1	2	1	2	2	2	3	3	4	2	3	4	4	4											Heated	S	13	Montipera capitata	2017-07-26	2.44	0.130128
2017	Heated	4	6	7	U	Montipera capitata	M-107	1	2	1	3	3	2	4	4	4	4	4	4	4	4											Heated	S	15	Montipera capitata	2017-07-28	2.56	0.142361
2017	Heated	4	6	8	U	Porites compressa	F-22	1	2	3	3	3	3	4	4	4	4	4	4	4	4											Heated	S	21	Montipera capitata	2017-08-02	3.04	0.146969
2017	Heated	4	6	9	U	Pocillopora damicornis	P-66	1	1	1	2	3	3	3	3	3	3	4	4	4	4											Heated	S	26	Montipera capitata	2017-08-07	3.28	0.0916515
2017	Heated	4	6	10	U	Fungia scuteria	B-08	1	1	1	2	2	2	3	3	3	3	3	4	3	3											Heated	S	30	Montipera capitata	2017-08-11	3.24	0.087178
2017	Heated	4	7	1	U	Montipera capitata	M-46	1	1	2	3	3	3	3	3	3	3	3	4	4	4											Heated	S	1	Pocillopora damicornis	2017-07-12	1.08	0.0553775
2017	Heated	4	7	2	U	Montipera capitata	M-117	1	2	2	2	3	3	3	3	4	4	4	4	4	4											Heated	S	5	Pocillopora damicornis	2017-07-17	1.4	0.1
2017	Heated	4	7	3	U	Montipera capitata	M-95	1	2	2	3	3	2	4	4	4	4	4	4	4	4											Heated	S	7	Pocillopora damicornis	2017-07-19	1.6	0.182574
2017	Heated	4	7	4	U	Porites compressa	F-15	1	1	2	1	2	3	3	3	4	4	3	4	3	4											Heated	S	9	Pocillopora damicornis	2017-07-21	2	0.152753
2017	Heated	4	7	5	U	Montipera capitata	M-102	1	2	1	2	2	3	3	4	4	3	4	4	4	4											Heated	S	12	Pocillopora damicornis	2017-07-24	2.44	0.116619
2017	Heated	4	7	6	U	Montipera capitata	M-62	1	1	1	2	2	2	3	3	3	4	4	4	4	4											Heated	S	13	Pocillopora damicornis	2017-07-26	2.84	0.1249
2017	Heated	4	7	7	U	Pocillopora damicornis	P-119	1	2	1	1	1	1	3	4	4	4	4	4	4	4											Heated	S	15	Pocillopora damicornis	2017-07-28	3.08	0.128062
2017	Heated	4	7	8	U	Porites compressa	F-103	1	1	2	1	3	3	4	4	4	4	4	4	4	4											Heated	S	21	Pocillopora damicornis	2017-08-02	3.32	0.111355
2017	Heated	4	7	9	U	Montipera capitata	M-24	1	2	2	2	2	2	2	3	3	3	3	4	4	4											Heated	S	26	Pocillopora damicornis	2017-08-07	3.44	0.101325
2017	Heated	4	7	10	U	Pocillopora damicornis	P-33	1	2	1	3	3	3	3	3	3	3	4	3	4	3											Heated	S	30	Pocillopora damicornis	2017-08-11	3.6	0.1
2017	Heated	4	8	1	U	Fungia scuteria	B-96	1	2	2	3	3	3	3	3	3	3	3	4	3	4											Heated	S	1	Porites compressa	2017-07-12	1	0
2017	Heated	4	8	2	U	Pocillopora damicornis	P-115	1	2	2	2	3	3	3	3	3	3	4	4	4	4											Heated	S	5	Porites compressa	2017-07-17	1.37838	0.105062
2017	Heated	4	8	3	U	Pocillopora damicornis	P-67	1	2	2	2	2	3	3	2	3	3	3	4	4	4											Heated	S	7	Porites compressa	2017-07-19	1.43243	0.113241
2017	Heated	4	8	4	U	Fungia scuteria	B-92	1	2	2	2	3	3	3	2	4	4	4	4	4	4											Heated	S	9	Porites compressa	2017-07-21	2.05405	0.109228
2017	Heated	4	8	5	U	Montipera capitata	M-111	1	2	2	2	2	2	4	3	2	3	4	4	4	4											Heated	S	12	Porites compressa	2017-07-24	2.48649	0.0918742
2017	Heated	4	8	6	U	Pocillopora damicornis	P-45	1	2	2	3	3	3	4	4	4	4	4	4	4	4											Heated	S	13	Porites compressa	2017-07-26	3.21622	0.0959787
2017	Heated	4	8	7	U	Fungia scuteria	B-104	1	2	2	1	2	4	4	4	4	4	4	4	4	4											Heated	S	15	Porites compressa	2017-07-28	3.27027	0.120364
2017	Heated	4	8	8	U	Montipera capitata	M-112	1	1	1	1	2	2	2	3	3	3	4	4	3	4											Heated	S	21	Porites compressa	2017-08-02	3.54054	0.0916531
2017	Heated	4	8	9	U	Porites compressa	F-61	1	1	1	2	2	3	3	3	4	4	3	4	4	4											Heated	S	26	Porites compressa	2017-08-07	3.83784	0.0614333
2017	Heated	4	8	10	U	Fungia scuteria	B-105	1	1	1	1	2	3	3	3	3	3	3	2	2	2											Heated	S	30	Porites compressa	2017-08-11	3.59459	0.0905394
2017	Ambient	5	1	1	U	Fungia scuteria	B-61	1	1	1	1	1	1	1	1	1	1	1	2	1	1											Ambient	U	1	Fungia scuteria	2017-07-12	1	0
2017	Ambient	5	1	2	U	Pocillopora damicornis	P-30	1	1	1	1	1	1	1	1	1	1	1	2	1	1											Ambient	U	5	Fungia scuteria	2017-07-17	1.31034	0.0874298
2017	Ambient	5	1	3	U	Pocillopora damicornis	P-59	1	1	1	1	1	1	1	1	1	1	1	2	1	1											Ambient	U	7	Fungia scuteria	2017-07-19	1.2069	0.0765531
2017	Ambient	5	1	4	U	Fungia scuteria	B-45	1	1	1	1	1	1	1	1	1	1	1	2	1	1											Ambient	U	9	Fungia scuteria	2017-07-21	1.34483	0.0898255
2017	Ambient	5	1	5	U	Fungia scuteria	B-115	1	1	1	1	1	1	1	1	1	1	1	2	1	1											Ambient	U	12	Fungia scuteria	2017-07-24	1.27586	0.0844652
2017	Ambient	5	1	6	U	Porites compressa	F-26	1	1	1	1	1	1	1	1	1	1	1	2	1	1											Ambient	U	13	Fungia scuteria	2017-07-26	1.17241	0.0713861
2017	Ambient	5	1	7	U	Montipera capitata	M-19	1	1	1	1	1	1	1	1	1	1	1	2	1	1											Ambient	U	15	Fungia scuteria	2017-07-28	1.17241	0.0713861
2017	Ambient	5	1	8	U	Fungia scuteria	B-91	1	1	1	1	1	1	1	1	1	1	1	2	1	1											Ambient	U	21	Fungia scuteria	2017-08-02	1.10345	0.0575533
2017	Ambient	5	1	9	U	Pocillopora damicornis	P-14	1	1	1	1	1	1	1	1	1	1	1	2	1	1											Ambient	U	26	Fungia scuteria	2017-08-07	1.10345	0.0575533
2017	Ambient	5	1	10	U	Fungia scuteria	B-10	1	1	1	1	1	1	1	1	1	1	1	2	1	1											Ambient	U	30	Fungia scuteria	2017-08-11	1.06897	0.0478872
2017	Ambient	5	2	1	U	Montipera capitata	M-81	1	1	1	1	1	1	1	1	1	1	1	2	1	1											Ambient	U	1	Montipera capitata	2017-07-12	1	0
2017	Ambient	5	2	2	U	Pocillopora damicornis	P-117	1	2	1	1	1	1	4	1	1	1	4	4	4	4											Ambient	U	5	Montipera capitata	2017-07-17	1.13793	0.0651663
2017	Ambient	5	2	3	U	Pocillopora damicornis	P-97	1	2	1	1	1	1	1	1	1	1	1	2	1	1											Ambient	U	7	Montipera capitata	2017-07-19	1.03448	0.0344828
2017	Ambient	5	2	4	U	Porites compressa	F-73	1	1	1	1	1	1	1	1	1	1	1	2	1	1											Ambient	U	9	Montipera capitata	2017-07-21	1.2069	0.0765531
2017	Ambient	5	2	5	U	Montipera capitata	M-105	1	2	1	1	1	1	1	1	1	1	1	1	2	1											Ambient	U	12	Montipera capitata	2017-07-24	1.06897	0.0478872
2017	Ambient	5	2	6	U	Pocillopora damicornis	P-81	1	1	2	1	1	2	1	2	1	2	2	2	2	2											Ambient	U	13	Montipera capitata	2017-07-26	1.17241	0.0713861
2017	Ambient	5	2	7	U	Porites compressa	F-25	1	1	1	1	1	1	1	1	1	1	1	1	1	1											Ambient	U	15	Montipera capitata	2017-07-28	1	0
2017	Ambient	5	2	8	U	Porites compressa	F-04	1	1	1	1	1	1	1	1	1	1	1	1	1	1											Ambient	U	21	Montipera capitata	2017-08-02	1	0
2017	Ambient	5	2	9	U	Pocillopora damicornis	P-109	1	1	1	1	1	3	4	4	4	1	4	4	4	4											Ambient	U	26	Montipera capitata	2017-08-07	1.2069	0.115107
2017	Ambient	5	2	10	U	Montipera capitata	M-40	1	1	1	1	1	1	1	1	1	1	1	2	1	1											Ambient	U	30	Montipera capitata	2017-08-11	1.13793	0.107869
2017	Ambient	5	3	1	U	Porites compressa	F-10	1	1	1	1	1	1	1	1	1	1	1	1	1	1											Ambient	U	1	Pocillopora damicornis	2017-07-12	1.1	0.0557086
2017	Ambient	5	3	2	U	Porites compressa	F-31	1	1	1	1	1	1	1	1	1	1	1	1	1	1											Ambient	U	5	Pocillopora damicornis	2017-07-17	1.16667	0.0692046
2017	Ambient	5	3	3	U	Montipera capitata	M-56	1	1	1	1	1	1	1	1	1	1	1	2	1	1											Ambient	U	7	Pocillopora damicornis	2017-07-19	1.13333	0.0631243
2017	Ambient	5	3	4	U	Montipera capitata	M-77	1	1	1	1	1	1	1	1	1	1	1	2	1	1											Ambient	U	9	Pocillopora damicornis	2017-07-21	1.26667	0.0821176
2017	Ambient	5	3	5	U	Porites compressa	F-119	1	1	1	1	1	1	1	1	1	1	1	1	1	1											Ambient	U	12	Pocillopora damicornis	2017-07-24	1.33333	0.0875376
2017	Ambient	5	3	6	U	Pocillopora damicornis	P-28	1	1	1	1	1	1	1	1	1	1	1	2	1	1											Ambient	U	13	Pocillopora damicornis	2017-07-26	1.46667	0.114805
2017	Ambient	5	3	7	U	Porites compressa	F-56	1	1	1	1	1	1	1	1	1	1	1	1	1	1											Ambient	U	15	Pocillopora damicornis	2017-07-28	1.56667	0.189878
2017	Ambient	5	3	8	U	Montipera capitata	M-103	1	1	1	1	1	1	1	1	1	1	1	2	1	1											Ambient	U	21	Pocillopora damicornis	2017-08-02	1.36667	0.169403
2017	Ambient	5	3	9	U	Fungia scuteria	B-73	1	2	2	2	2	1	1	1	1	1	1	2	1	1											Ambient	U	26	Pocillopora damicornis	2017-08-07	1.4	0.170193
2017	Ambient	5	3	10	U	Fungia scuteria	B-103	1	2	1	2	2	1	1	1	1	1	1	2	1	1											Ambient	U	30	Pocillopora damicornis	2017-08-11	1.2	0.111417
2017	Ambient	5	4	1	U	Montipera capitata	M-91	1	1	1	1	1	1	1	1	1	1	1	1	2	1											Ambient	U	1	Porites compressa	2017-07-12	1	0
2017	Ambient	5	4	2	U	Porites compressa	F-52	1	1	1	1	1	1	1	1	1	1	1	2	1	1											Ambient	U	5	Porites compressa	2017-07-17	1.03226	0.0322581
2017	Ambient	5	4	3	U	Pocillopora damicornis	P-58	1	1	2	1	1	2	1	1	1	1	1	2	1	1											Ambient	U	7	Porites compressa	2017-07-19	1.09677	0.0539781
2017	Ambient	5	4	4	U	Fungia scuteria	B-95	1	1	1	1	1	1	1	1	1	1	1	2	1	1											Ambient	U	9	Porites compressa	2017-07-21	1.09677	0.0539781
2017	Ambient	5	4	5	U	Pocillopora damicornis	P-95	1	1	1	1	1	1	1	1	1	1	1	2	1	1											Ambient	U	12	Porites compressa	2017-07-24	1.03226	0.0322581
2017	Ambient	5	4	6	U	Porites compressa	F-77	1	1	1	1	1	1	1	1	1	1	1	1	1	1											Ambient	U	13	Porites compressa	2017-07-26	1.03226	0.0322581
2017	Ambient	5	4	7	U	Pocillopora damicornis	P-11	1	1	1	1	1	1	1	1	1	1	1	2	1	1											Ambient	U	15	Porites compressa	2017-07-28	1.03226	0.0322581
2017	Ambient	5	4	8	U	Fungia scuteria	B-38	1	2	2	2	2	2	2	2	2	2	1	2	1	1											Ambient	U	21	Porites compressa	2017-08-02	1	0
2017	Ambient	5	4	9	U	Porites compressa	F-79	1	1	2	1	1	1	2	1	1	1	1	1	1	1											Ambient	U	26	Porites compressa	2017-08-07	1.03226	0.0322581
2017	Ambient	5	4	10	U	Fungia scuteria	B-48	1	2	2	2	2	2	2	2	1	2	1	2	1	1											Ambient	U	30	Porites compressa	2017-08-11	1.22581	0.136859
2017	Ambient	5	5	1	S	Fungia scuteria	B-26	1	1	1	2	1	1	1	1	1	1	1	2	1	1											Heated	U	1	Fungia scuteria	2017-07-12	1	0
2017	Ambient	5	5	2	S	Montipera capitata	M-23	1	1	1	1	1	1	1	1	1	1	1	1	2	4											Heated	U	5	Fungia scuteria	2017-07-17	1.51852	0.0979908
2017	Ambient	5	5	3	S	Pocillopora damicornis	P-71	2	2	2	2	2	1	1	1	1	1	1	2	1	1											Heated	U	7	Fungia scuteria	2017-07-19	1.66667	0.106752
2017	Ambient	5	5	4	S	Montipera capitata	M-101	1	1	1	1	1	1	1	1	1	1	1	1	1	1											Heated	U	9	Fungia scuteria	2017-07-21	1.96296	0.112994
2017	Ambient	5	5	5	S	Montipera capitata	M-33	1	1	1	1	1	1	1	1	1	1	4	2	1	1											Heated	U	12	Fungia scuteria	2017-07-24	2.44444	0.0974509
2017	Ambient	5	5	6	S	Montipera capitata	M-47	1	1	1	1	1	1	1	1	1	4	1	4	1	4											Heated	U	13	Fungia scuteria	2017-07-26	2.85185	0.0877659
2017	Ambient	5	5	7	S	Porites compressa	F-34	1	1	1	1	1	1	1	1	1	1	1	2	1	1											Heated	U	15	Fungia scuteria	2017-07-28	2.88889	0.0815333
2017	Ambient	5	5	8	S	Pocillopora damicornis	P-54	1	1	1	1	1	1	1	1	1	1	1	2	1	1											Heated	U	21	Fungia scuteria	2017-08-02	2.96296	0.112994
2017	Ambient	5	5	9	S	Porites compressa	F-83	1	1	1	1	1	1	1	1	1	1	1	1	1	1											Heated	U	26	Fungia scuteria	2017-08-07	3	0.09245
2017	Ambient	5	5	10	S	Montipera capitata	M-04	1	1	1	1	1	1	1	1	1	1	1	2	1	1											Heated	U	30	Fungia scuteria	2017-08-11	3.03704	0.0649673
2017	Ambient	5	6	1	S	Fungia scuteria	B-11	1	1	1	1	1	1	1	1	1	1	1	2	1	1											Heated	U	1	Montipera capitata	2017-07-12	1	0
2017	Ambient	5	6	2	S	Montipera capitata	M-64	1	1	1	1	1	1	1	1	1	1	1	2	1	1											Heated	U	5	Montipera capitata	2017-07-17	1.6	0.117395
2017	Ambient	5	6	3	S	Montipera capitata	M-15	1	1	1	1	1	1	1	1	1	1	1	2	1	1											Heated	U	7	Montipera capitata	2017-07-19	1.68571	0.134548
2017	Ambient	5	6	4	S	Pocillopora damicornis	P-34	1	1	1	1	1	1	1	1	1	1	1	2	1	1											Heated	U	9	Montipera capitata	2017-07-21	2.08571	0.111306
2017	Ambient	5	6	5	S	Montipera capitata	M-36	1	1	1	1	1	1	1	1	1	1	1	2	1	1											Heated	U	12	Montipera capitata	2017-07-24	2.22857	0.0720144
2017	Ambient	5	6	6	S	Montipera capitata	M-34	1	1	1	1	1	1	1	1	1	1	1	2	1	1											Heated	U	13	Montipera capitata	2017-07-26	2.6	0.102079
2017	Ambient	5	6	7	S	Fungia scuteria	B-25	1	2	1	2	1	1	1	1	1	1	1	2	1	1											Heated	U	15	Montipera capitata	2017-07-28	3	0.115954
2017	Ambient	5	6	8	S	Montipera capitata	M-20	1	1	1	1	1	1	1	1	1	1	1	2	1	1											Heated	U	21	Montipera capitata	2017-08-02	3.25714	0.074955
2017	Ambient	5	6	9	S	Pocillopora damicornis	P-105	1	1	1	1	1	1	1	1	1	1	1	2	1	1											Heated	U	26	Montipera capitata	2017-08-07	3.45714	0.0947607
2017	Ambient	5	6	10	S	Fungia scuteria	B-109	1	1	1	1	1	1	1	1	1	1	1	2	1	1											Heated	U	30	Montipera capitata	2017-08-11	3.31429	0.098488
2017	Ambient	5	7	1	S	Pocillopora damicornis	P-69	1	1	1	1	1	1	1	1	1	1	1	2	1	1											Heated	U	1	Pocillopora damicornis	2017-07-12	1.11429	0.0545636
2017	Ambient	5	7	2	S	Fungia scuteria	B-117	1	1	1	1	1	1	1	1	1	1	1	2	1	1											Heated	U	5	Pocillopora damicornis	2017-07-17	1.57143	0.110657
2017	Ambient	5	7	3	S	Pocillopora damicornis	P-53	1	1	1	1	1	1	1	1	1	1	1	2	1	1											Heated	U	7	Pocillopora damicornis	2017-07-19	1.97143	0.161327
2017	Ambient	5	7	4	S	Fungia scuteria	B-6 or B-9	1	1	1	1	1	1	1	1	1	1	1	2	1	1											Heated	U	9	Pocillopora damicornis	2017-07-21	2.25714	0.131844
2017	Ambient	5	7	5	S	Porites compressa	F-64	1	2	1	2	1	1	1	1	1	1	1	1	1	1											Heated	U	12	Pocillopora damicornis	2017-07-24	2.62857	0.109127
2017	Ambient	5	7	6	S	Porites compressa	F-32	1	1	1	1	1	1	1	1	1	1	1	1	1	1											Heated	U	13	Pocillopora damicornis	2017-07-26	3.08571	0.103481
2017	Ambient	5	7	7	S	Fungia scuteria	B-32	1	1	1	1	1	1	1	1	1	1	1	2	1	1											Heated	U	15	Pocillopora damicornis	2017-07-28	3.34286	0.09994
2017	Ambient	5	7	8	S	Porites compressa	F-17	1	1	1	1	1	1	1	1	1	1	1	2	1	4											Heated	U	21	Pocillopora damicornis	2017-08-02	3.48571	0.0950137
2017	Ambient	5	7	9	S	Fungia scuteria	B-112	1	1	1	1	1	1	1	1	1	1	1	2	1	1											Heated	U	26	Pocillopora damicornis	2017-08-07	3.45714	0.0947607
2017	Ambient	5	7	10	S	Porites compressa	F-49	1	1	1	1	1	1	1	1	1	1	1	2	1	1											Heated	U	30	Pocillopora damicornis	2017-08-11	3.57143	0.0848698
2017	Ambient	5	8	1	S	Montipera capitata	M-99	1	1	1	1	1	1	1	1	1	1	1	2	1	1											Heated	U	1	Porites compressa	2017-07-12	1	0
2017	Ambient	5	8	2	S	Fungia scuteria	B-36	1	1	1	1	1	1	1	1	1	1	1	2	1	1											Heated	U	5	Porites compressa	2017-07-17	1.65217	0.134967
2017	Ambient	5	8	3	S	Pocillopora damicornis	P-37	1	1	2	1	1	1	1	1	1	1	1	2	1	1											Heated	U	7	Porites compressa	2017-07-19	2.13043	0.157856
2017	Ambient	5	8	4	S	Fungia scuteria	B-13	1	1	1	1	1	1	1	1	1	1	1	2	1	1											Heated	U	9	Porites compressa	2017-07-21	2.34783	0.161621
2017	Ambient	5	8	5	S	Porites compressa	F-39	1	1	1	1	1	1	1	1	1	1	1	2	1	1											Heated	U	12	Porites compressa	2017-07-24	2.65217	0.101543
2017	Ambient	5	8	6	S	Pocillopora damicornis	P-73	1	1	1	1	1	1	1	1	1	1	1	2	1	1											Heated	U	13	Porites compressa	2017-07-26	3.30435	0.0981002
2017	Ambient	5	8	7	S	Porites compressa	F-59	1	1	1	1	1	1	1	1	1	1	1	1	1	1											Heated	U	15	Porites compressa	2017-07-28	3.65217	0.101543
2017	Ambient	5	8	8	S	Montipera capitata	M-14	1	1	1	1	1	1	1	1	1	1	1	2	1	1											Heated	U	21	Porites compressa	2017-08-02	3.6087	0.104051
2017	Ambient	5	8	9	S	Porites compressa	F-70	1	1	1	2	1	1	1	1	1	1	1	1	1	1											Heated	U	26	Porites compressa	2017-08-07	3.86957	0.071802
2017	Ambient	5	8	10	S	Pocillopora damicornis	P-102	1	1	1	1	1	1	1	1	1	1	1	2	1	1											Heated	U	30	Porites compressa	2017-08-11	3.73913	0.0936183
2017	Ambient	7	1	1	S	Porites compressa	F-69	1	1	1	1	1	1	1	1	1	1	1	4	4	4
2017	Ambient	7	1	2	S	Pocillopora damicornis	P-94	1	1	1	1	1	1	1	1	1	1	4	4	4	4
2017	Ambient	7	1	3	S	Porites compressa	F-68	1	1	1	1	1	1	1	1	1	1	1	1	1	1
2017	Ambient	7	1	4	S	Pocillopora damicornis	P-87	1	1	1	1	1	1	1	1	1	1	1	2	1	1
2017	Ambient	7	1	5	S	Montipera capitata	M-67	1	1	1	1	1	1	1	1	1	1	1	2	1	1
2017	Ambient	7	1	6	S	Fungia scuteria	B-74	1	1	1	1	1	1	1	1	1	1	1	2	1	1
2017	Ambient	7	1	7	S	Porites compressa	F-23	1	1	1	1	1	1	1	1	1	1	1	1	1	1
2017	Ambient	7	1	8	S	Fungia scuteria	B-71	1	1	1	1	1	1	1	1	1	1	1	2	1	1
2017	Ambient	7	1	9	S	Montipera capitata	M-16	1	1	1	1	1	1	1	1	1	1	1	2	1	1
2017	Ambient	7	1	10	S	Montipera capitata	M-54	1	1	1	1	1	1	1	1	1	1	2	2	1	4
2017	Ambient	7	2	1	S	Pocillopora damicornis	P-49	1	1	1	1	1	1	1	1	1	1	1	2	1	1
2017	Ambient	7	2	2	S	Fungia scuteria	B-51	1	1	1	1	1	1	1	1	1	1	1	2	1	1
2017	Ambient	7	2	3	S	Montipera capitata	M-104	1	1	1	1	1	1	1	1	1	1	2	1	1	4
2017	Ambient	7	2	4	S	Porites compressa	F-16	1	1	1	1	1	1	1	1	1	1	1	1	1	1
2017	Ambient	7	2	5	S	Montipera capitata	M-57	1	1	1	1	1	1	1	1	1	1	1	1	2	1
2017	Ambient	7	2	6	S	Fungia scuteria	B-12	1	1	1	1	1	1	1	1	1	1	1	2	1	1
2017	Ambient	7	2	7	S	Porites compressa	F-14	1	1	1	1	1	1	1	1	1	1	1	2	1	1
2017	Ambient	7	2	8	S	Porites compressa	F-38	1	1	1	1	1	1	1	1	1	1	1	1	1	1
2017	Ambient	7	2	9	S	Montipera capitata	M-52	1	1	1	1	1	1	1	1	1	1	1	2	4	2
2017	Ambient	7	2	10	S	Porites compressa	F-55	1	1	1	1	1	1	1	1	1	1	1	2	1	1
2017	Ambient	7	3	1	S	Fungia scuteria	B-4	1	1	1	1	1	1	1	1	1	1	1	2	1	1
2017	Ambient	7	3	2	S	Pocillopora damicornis	P-32	1	1	1	1	1	1	1	1	1	1	1	2	1	1
2017	Ambient	7	3	3	S	Pocillopora damicornis	P-113	1	1	1	2	1	1	1	1	1	1	1	1	1	1
2017	Ambient	7	3	4	S	Porites compressa	F-117	1	1	1	1	1	1	1	1	1	1	1	2	1	1
2017	Ambient	7	3	5	S	Fungia scuteria	B-41	1	1	1	2	1	1	1	1	1	1	1	2	1	1
2017	Ambient	7	3	6	S	Pocillopora damicornis	P-03	1	1	1	1	1	1	1	1	1	1	1	2	1	1
2017	Ambient	7	3	7	S	Porites compressa	F-87	1	1	1	1	1	1	1	1	1	1	1	1	1	1
2017	Ambient	7	3	8	S	Montipera capitata	M-53	1	1	1	1	1	1	1	1	1	1	1	2	1	1
2017	Ambient	7	3	9	S	Fungia scuteria	B-116	1	1	1	1	1	1	1	1	1	1	1	2	1	1
2017	Ambient	7	3	10	S	Fungia scuteria	B-27	1	1	1	1	1	1	1	1	1	1	1	2	1	1
2017	Ambient	7	4	1	S	Fungia scuteria	B-55	1	1	1	1	1	1	1	1	1	1	1	2	1	1
2017	Ambient	7	4	2	S	Fungia scuteria	B-68	1	1	1	1	1	1	1	1	1	1	1	2	1	1
2017	Ambient	7	4	3	S	Montipera capitata	M-109	1	1	1	1	1	1	1	1	1	1	1	2	1	1
2017	Ambient	7	4	4	S	Pocillopora damicornis	P-86	1	1	1	1	1	1	1	1	1	1	1	2	1	1
2017	Ambient	7	4	5	S	Porites compressa	F-90	1	1	1	1	1	1	1	1	1	1	4	4	4	1
2017	Ambient	7	4	6	S	Montipera capitata	M-60	1	1	1	1	1	1	1	1	1	1	1	2	1	1
2017	Ambient	7	4	7	S	Fungia scuteria	B-110	1	1	1	1	1	1	1	1	1	1	1	2	1	1
2017	Ambient	7	4	8	S	Montipera capitata	M-98	1	1	1	1	1	1	1	1	1	1	1	2	1	1
2017	Ambient	7	4	9	S	Fungia scuteria	B-54	1	1	1	1	1	1	1	1	1	1	1	2	1	1
2017	Ambient	7	4	10	S	Fungia scuteria	B-15	1	1	1	1	1	1	1	1	1	1	1	2	1	1
2017	Ambient	7	5	1	U	Montipera capitata	M-42	1	1	1	1	1	1	1	1	1	1	1	2	1	1
2017	Ambient	7	5	2	U	Pocillopora damicornis	P -38	1	1	1	1	1	3	4	4	4	4	4	4	4	4
2017	Ambient	7	5	3	U	Montipera capitata	M-95	1	1	1	1	1	2	1	1	4	2	2	2	2	2
2017	Ambient	7	5	4	U	Pocillopora damicornis	P-108	2	2	2	2	2	2	2	2	2	2	2	2	1	1
2017	Ambient	7	5	5	U	Porites compressa	F-40	1	1	1	1	1	1	1	1	1	1	1	1	1	1
2017	Ambient	7	5	6	U	Fungia scuteria	B-88	1	2	2	2	2	2	2	2	2	1	2	2	2	2
2017	Ambient	7	5	7	U	Pocillopora damicornis	P-25	1	1	1	2	2	2	2	1	1	1	1	2	1	1
2017	Ambient	7	5	8	U	Porites compressa	F-28	1	1	2	1	2	2	1	1	2	2	2	2	4	1
2017	Ambient	7	5	9	U	Fungia scuteria	B-86	1	1	1	1	1	1	1	1	1	1	1	2	1	1
2017	Ambient	7	5	10	U	Pocillopora damicornis	P-26	1	1	1	1	1	2	1	1	1	1	1	2	1	4
2017	Ambient	7	6	1	U	Pocillopora damicornis	P-89	1	1	1	1	2	2	4	4	4	2	4	4	4	1
2017	Ambient	7	6	2	U	Pocillopora damicornis	P-82	1	1	1	2	2	2	2	1	2	1	2	1	1	1
2017	Ambient	7	6	3	U	Fungia scuteria	B-108	1	1	1	1	1	1	1	1	1	1	1	2	1	1
2017	Ambient	7	6	4	U	Porites compressa	F-116	1	1	1	1	1	1	1	1	1	4	1	2	1	4
2017	Ambient	7	6	5	U	Porites compressa	F-74	1	1	1	1	1	1	1	1	1	4	1	2	4	4
2017	Ambient	7	6	6	U	Pocillopora damicornis	P-118	1	1	1	2	2	1	2	1	1	1	1	2	1	1
2017	Ambient	7	6	7	U	Montipera capitata	M-09	1	1	1	1	2	1	1	1	1	1	1	2	1	1
2017	Ambient	7	6	8	U	Pocillopora damicornis	P-20	1	2	1	2	2	2	2	1	1	1	1	2	1	1
2017	Ambient	7	6	9	U	Porites compressa	F-57	1	1	1	1	1	1	1	1	1	1	1	2	4	1
2017	Ambient	7	6	10	U	Montipera capitata	M-75	1	2	1	1	1	1	1	1	1	1	1	2	1	1
2017	Ambient	7	7	1	U	Porites compressa	F-112	1	1	1	1	1	1	1	1	1	1	1	1	1	4
2017	Ambient	7	7	2	U	Pocillopora damicornis	P-76	1	1	1	1	1	1	1	1	1	1	4	2	4	1
2017	Ambient	7	7	3	U	Montipera capitata	M-28	1	1	1	1	1	1	1	1	1	4	4	1	4	4
2017	Ambient	7	7	4	U	Montipera capitata	M-10	1	2	1	2	1	1	1	1	2	1	2	4	1	4
2017	Ambient	7	7	5	U	Montipera capitata	M-08	1	1	1	2	2	1	1	1	2	1	3	2	4	1
2017	Ambient	7	7	6	U	Pocillopora damicornis	P-91	2	2	1	2	2	2	1	1	2	1	1	1	1	4
2017	Ambient	7	7	7	U	Fungia scuteria	B-63	1	1	1	1	1	1	1	1	1	1	1	2	1	1
2017	Ambient	7	7	8	U	Porites compressa	F-03	1	1	1	1	1	1	1	1	1	1	1	1	4	2
2017	Ambient	7	7	9	U	Porites compressa	F-66	1	1	1	1	1	1	1	1	1	1	1	4	1	2
2017	Ambient	7	7	10	U	Pocillopora damicornis	P-120	1	1	1	1	1	1	1	1	1	1	1	2	1	1
2017	Ambient	7	8	1	U	Porites compressa	F-43	1	1	1	1	1	1	1	1	1	1	1	2	1	1
2017	Ambient	7	8	2	U	Fungia scuteria	B-66	1	1	1	2	1	1	1	1	1	1	1	2	1	1
2017	Ambient	7	8	3	U	Porites compressa	F-82	1	1	1	1	1	1	1	1	1	1	1	2	1	4
2017	Ambient	7	8	4	U	Pocillopora damicornis	P-74	1	1	1	1	1	1	1	1	1	1	1	2	1	1
2017	Ambient	7	8	5	U	Montipera capitata	M-86	1	1	1	1	1	1	1	1	1	1	1	2	1	1
2017	Ambient	7	8	6	U	Fungia scuteria	B-60	1	2	2	2	2	1	1	1	1	1	1	2	1	1
2017	Ambient	7	8	7	U	Pocillopora damicornis	P-83	2	1	1	2	2	1	1	1	1	1	1	2	1	1
2017	Ambient	7	8	8	U	Fungia scuteria	B-24	1	1	1	1	1	1	1	1	1	1	1	2	1	1
2017	Ambient	7	8	9	U	Montipera capitata	M-30	1	1	1	1	1	1	1	1	1	1	1	2	1	1
2017	Ambient	7	8	10	U	Montipera capitata	M-45	1	1	1	1	1	1	1	1	1	1	1	2	1	1
2017	Heated	8	1	1	U	Fungia scuteria	B-33	1	1	2	2	2	3	3	3	3	3	3	3	3	3
2017	Heated	8	1	2	U	Pocillopora damicornis	P-21	1	1	1	1	2	2	2	3	3	3	3	4	4	4
2017	Heated	8	1	3	U	Pocillopora damicornis	P-111	1	1	1	1	3	3	3	3	3	3	4	4	4	4
2017	Heated	8	1	4	U	Pocillopora damicornis	P-90	1	1	1	3	3	3	2	4	4	4	4	4	4	4
2017	Heated	8	1	5	U	Porites compressa	F-96	1	1	1	1	2	4	4	4	4	4	4	4	4	4
2017	Heated	8	1	6	U	Pocillopora damicornis	P-27	1	1	2	1	3	3	4	4	4	4	4	4	4	4
2017	Heated	8	1	7	U	Fungia scuteria	B-72	1	1	1	1	2	3	3	4	3	3	3	2	4	2
2017	Heated	8	1	8	U	Porites compressa	F-44	1	1	1	2	3	3	3	3	4	3	4	4	4	4
2017	Heated	8	1	9	U	Montipera capitata	M-87	1	1	1	2	2	4	4	3	4	4	4	4	4	4
2017	Heated	8	1	10	U	Pocillopora damicornis	P-44	1	1	1	2	2	3	3	4	3	3	3	4	3	2
2017	Heated	8	2	1	U	Fungia scuteria	B-59	1	1	1	2	2	2	2	4	4	3	3	2	2	2
2017	Heated	8	2	2	U	Porites compressa	F-78	1	1	2	1	3	4	4	4	3	4	4	4	4	4
2017	Heated	8	2	3	U	Pocillopora damicornis	P-60	1	1	2	2	3	3	4	4	3	4	4	4	4	4
2017	Heated	8	2	4	U	Porites compressa	F-54	1	1	1	2	2	3	3	4	4	3	4	4	4	4
2017	Heated	8	2	5	U	Montipera capitata	M-13	1	2	2	1	2	2	2	3	3	3	4	4	4	4
2017	Heated	8	2	6	U	Porites compressa	F-33	1	2	2	2	3	3	4	4	4	3	4	4	4	4
2017	Heated	8	2	7	U	Pocillopora damicornis	P-51	2	2	2	2	2	3	3	4	3	3	3	4	4	4
2017	Heated	8	2	8	U	Montipera capitata	M-100	1	3	3	4	2	3	4	3	4	4	4	4	4	4
2017	Heated	8	2	9	U	Porites compressa	F-94	1	1	3	3	3	3	4	3	4	4	4	4	4	4
2017	Heated	8	2	10	U	Montipera capitata	M-106	1	1	1	2	2	3	3	3	4	4	4	4	4	4
2017	Heated	8	3	1	U	Montipera capitata	M-66	1	2	3	3	2	2	2	3	4	4	4	4	4	4
2017	Heated	8	3	2	U	Fungia scuteria	B-49	1	2	2	1	3	3	3	3	3	3	3	3	3	4
2017	Heated	8	3	3	U	Montipera capitata	M-94	1	1	2	2	2	2	2	3	3	3	3	4	4	4
2017	Heated	8	3	4	U	Fungia scuteria	B-76	1	1	2	2	3	3	3	3	3	3	2	2	2	2
2017	Heated	8	3	5	U	Pocillopora damicornis	P-01	1	2	3	3	3	3	3	3	3	4	4	4	4	4
2017	Heated	8	3	6	U	Pocillopora damicornis	P-78	1	2	2	2	2	2	3	3	4	3	4	4	4	4
2017	Heated	8	3	7	U	Montipera capitata	M-84	1	1	2	2	3	3	3	3	4	4	4	4	4	4
2017	Heated	8	3	8	U	Fungia scuteria	B-80	1	2	2	3	3	3	3	2	3	3	4	4	4	4
2017	Heated	8	3	9	U	Montipera capitata	M-37	1	1	2	2	2	3	3	3	4	2	4	4	4	4
2017	Heated	8	3	10	U	Fungia scuteria	B-20	1	1	2	2	2	2	2	3	3	3	2	2	2	2
2017	Heated	8	4	1	U	Montipera capitata	M-11	1	1	1	1	2	2	3	3	3	3	3	4	4	4
2017	Heated	8	4	2	U	Pocillopora damicornis	P-39	1	2	4	3	3	4	4	4	4	4	4	4	4	4
2017	Heated	8	4	3	U	Montipera capitata	M-61	1	1	2	2	2	3	2	4	3	4	4	4	4	4
2017	Heated	8	4	4	U	Fungia scuteria	B-100	1	1	1	2	2	3	3	3	3	3	2	3	3	3
2017	Heated	8	4	5	U	Pocillopora damicornis	P-17	1	1	2	3	3	3	4	4	4	4	4	4	4	4
2017	Heated	8	4	6	U	Fungia scuteria	B-99	1	2	2	2	3	3	3	4	3	3	2	2	2	2
2017	Heated	8	4	7	U	Pocillopora damicornis	P-72	1	1	4	3	3	4	4	4	4	4	4	4	4	4
2017	Heated	8	4	8	U	Porites compressa	F-27	1	1	1	2	2	3	3	3	3	4	4	4	4	4
2017	Heated	8	4	9	U	Montipera capitata	M-07	1	1	1	1	2	3	2	4	3	3	3	3	3	3
2017	Heated	8	4	10	U	Pocillopora damicornis	P-103	1	2	2	3	3	4	4	4	4	4	4	4	4	4
2017	Heated	8	5	1	S	Montipera capitata	M-22	1	2	2	2	2	3	3	3	3	3	3	3	3	4
2017	Heated	8	5	2	S	Fungia scuteria	B-79	1	2	1	2	3	3	3	3	3	3	3	3	3	3
2017	Heated	8	5	3	S	Porites compressa	F-48	1	2	2	2	3	3	4	4	4	3	4	4	4	4
2017	Heated	8	5	4	S	Montipera capitata	M-05	1	2	2	2	2	2	2	2	3	3	3	3	4	2
2017	Heated	8	5	5	S	Fungia scuteria	B-23	1	2	2	3	3	3	3	3	3	3	2	2	2	2
2017	Heated	8	5	6	S	Pocillopora damicornis	P-110	1	1	1	1	2	2	3	3	3	4	4	4	4	4
2017	Heated	8	5	7	S	Porites compressa	F-51	1	1	2	2	3	3	2	4	4	3	4	4	4	4
2017	Heated	8	5	8	S	Fungia scuteria	B-106	1	2	2	2	2	2	2	3	3	3	2	2	2	2
2017	Heated	8	5	9	S	Fungia scuteria	B-46	1	1	1	2	2	2	2	3	3	3	3	3	3	3
2017	Heated	8	5	10	S	Porites compressa	F-71	1	1	1	2	2	3	4	4	3	3	4	4	4	4
2017	Heated	8	6	1	S	Fungia scuteria	B-75	1	2	2	2	2	2	2	2	3	2	2	2	2	1
2017	Heated	8	6	2	S	Pocillopora damicornis	P-84	1	1	4	3	3	3	4	4	4	4	4	4	4	4
2017	Heated	8	6	3	S	Fungia scuteria	B-118	1	1	2	2	2	3	3	3	3	3	3	3	3	2
2017	Heated	8	6	4	S	Montipera capitata	M-18	1	1	1	2	2	2	2	2	3	3	3	4	4	3
2017	Heated	8	6	5	S	Pocillopora damicornis	P-101	1	2	2	3	2	3	3	3	3	3	3	3	3	4
2017	Heated	8	6	6	S	Porites compressa	F-92	1	2	3	2	3	3	2	3	4	4	4	4	4	4
2017	Heated	8	6	7	S	Pocillopora damicornis	P-04	1	1	2	1	2	3	3	3	3	3	3	4	4	4
2017	Heated	8	6	8	S	Fungia scuteria	B-02	1	1	1	2	2	2	2	2	4	4	4	4	4	3
2017	Heated	8	6	9	S	Pocillopora damicornis	P-75	2	2	2	1	3	3	3	3	3	3	4	4	4	4
2017	Heated	8	6	10	S	Porites compressa	F-35	1	1	1	2	2	4	4	4	4	4	4	4	4	4
2017	Heated	8	7	1	S	Porites compressa	F-12	1	2	1	2	2	4	3	4	4	4	4	4	4	4
2017	Heated	8	7	2	S	Montipera capitata	M-118	1	1	1	2	2	2	2	3	3	3	4	4	3	4
2017	Heated	8	7	3	S	Porites compressa	F-101	1	1	1	3	2	2	3	3	4	4	4	4	4	4
2017	Heated	8	7	4	S	Fungia scuteria	B-18	1	2	3	2	3	3	3	3	3	3	3	2	2	2
2017	Heated	8	7	5	S	Pocillopora damicornis	P-41	1	2	1	2	2	3	3	3	3	3	3	3	4	3
2017	Heated	8	7	6	S	Porites compressa	F-107	1	1	1	2	3	3	4	3	4	4	4	4	4	4
2017	Heated	8	7	7	S	Porites compressa	F-115	1	1	1	3	3	3	3	4	4	4	4	4	4	4
2017	Heated	8	7	8	S	Montipera capitata	M-50	1	2	2	1	3	3	3	4	4	4	4	4	4	4
2017	Heated	8	7	9	S	Porites compressa	F-91	1	1	1	2	3	3	3	3	3	3	4	4	4	4
2017	Heated	8	7	10	S	Fungia scuteria	B-77	1	1	1	2	2	3	2	3	3	3	3	2	2	2
2017	Heated	8	8	1	S	Montipera capitata	M-41	1	1	1	2	2	2	2	2	3	3	3	3	3	3
2017	Heated	8	8	2	S	Fungia scuteria	B-35	1	1	2	1	2	3	3	3	3	3	3	3	3	3
2017	Heated	8	8	3	S	Porites compressa	F-50	1	1	1	2	3	3	3	3	4	3	4	4	4	4
2017	Heated	8	8	4	S	Montipera capitata	M-39	1	2	2	1	2	4	4	4	4	3	4	4	4	4
2017	Heated	8	8	5	S	Porites compressa	F-09	1	1	1	2	2	3	3	3	4	4	4	4	4	4
2017	Heated	8	8	6	S	Montipera capitata	M-21	1	1	1	2	2	2	2	3	3	4	3	4	4	4
2017	Heated	8	8	7	S	Fungia scuteria	B-62	1	2	2	2	3	2	3	3	3	3	2	2	2	2
2017	Heated	8	8	8	S	Pocillopora damicornis	P-79	1	1	1	2	2	2	3	3	4	4	4	4	4	4
2017	Heated	8	8	9	S	Porites compressa	F-84	1	1	1	2	3	3	2	3	4	4	4	4	4	4
2017	Heated	8	8	10	S	Montipera capitata	M-93	1	1	1	2	2	2	2	4	4	4	4	4	4	4
2017	Heated	11	1	1	U	Fungia scuteria	B-113	1	1	1	2	3	3	3	3	3	3	3	3	3	3
2017	Heated	11	1	2	U	Pocillopora damicornis	P-19	1	2	3	3	3	4	4	4	4	4	4	4	4	4
2017	Heated	11	1	3	U	Fungia scuteria	B-69	1	1	1	2	2	3	3	3	3	3	3	2	3	3
2017	Heated	11	1	4	U	Pocillopora damicornis	P-06	1	2	4	3	3	4	4	4	4	4	4	4	4	4
2017	Heated	11	1	5	U	Montipera capitata	M-82	1	2	1	2	3	3	3	3	3	3	4	4	4	4
2017	Heated	11	1	6	U	Montipera capitata	M-71	1	1	2	2	2	2	3	3	3	3	3	4	3	4
2017	Heated	11	1	7	U	Porites compressa	F-106	1	2	2	2	2	3	3	3	3	3	3	4	4	4
2017	Heated	11	1	8	U	Pocillopora damicornis	P-46	2	2	1	2	2	3	3	3	4	4	4	4	4	4
2017	Heated	11	1	9	U	Pocillopora damicornis	P-80	2	4	3	2	4	4	4	4	4	4	4	4	4	4
2017	Heated	11	1	10	U	Montipera capitata	M-88	1	2	2	2	2	2	4	4	4	3	3	4	4	4
2017	Heated	11	2	1	U	Montipera capitata	M-80	1	2	1	2	2	2	3	3	4	3	4	4	4	4
2017	Heated	11	2	2	U	Porites compressa	F-65	1	2	2	3	2	4	4	4	4	4	3	4	3	4
2017	Heated	11	2	3	U	Porites compressa	F-58	1	2	2	3	2	3	3	3	4	3	3	3	3	3
2017	Heated	11	2	4	U	Porites compressa	F-75	1	2	2	3	3	4	4	4	4	4	4	4	4	4
2017	Heated	11	2	5	U	Montipera capitata	M-70	1	2	2	3	2	2	3	3	3	3	4	4	4	4
2017	Heated	11	2	6	U	Porites compressa	F-30	1	2	3	3	3	3	4	4	4	4	4	4	3	4
2017	Heated	11	2	7	U	Porites compressa	F-86	1	3	3	3	3	3	3	3	4	3	3	3	2	3
2017	Heated	11	2	8	U	Fungia scuteria	B-40	1	2	2	3	3	3	3	3	3	3	3	2	3	2
2017	Heated	11	2	9	U	Fungia scuteria	B-43	1	2	2	2	3	3	3	3	3	3	3	2	4	2
2017	Heated	11	2	10	U	Porites compressa	F-81	1	2	2	2	3	4	4	4	4	4	4	4	4	4
2017	Heated	11	3	1	U	Fungia scuteria	B-52	1	2	2	2	3	3	3	3	3	3	3	3	3	2
2017	Heated	11	3	2	U	Montipera capitata	M-92	1	2	1	2	2	3	3	3	3	4	3	4	4	4
2017	Heated	11	3	3	U	Pocillopora damicornis	P-09	2	2	2	2	2	3	3	3	3	3	4	4	4	4
2017	Heated	11	3	4	U	Pocillopora damicornis	P-29	1	1	1	2	2	3	3	3	3	3	4	4	4	4
2017	Heated	11	3	5	U	Montipera capitata	M-17	1	1	1	2	2	3	3	3	4	3	4	4	4	4
2017	Heated	11	3	6	U	Montipera capitata	M-90	1	1	1	2	3	3	3	3	3	3	4	4	4	4
2017	Heated	11	3	7	U	Porites compressa	F-80	1	2	3	3	3	4	4	4	4	4	4	4	4	4
2017	Heated	11	3	8	U	Montipera capitata	M-63	1	1	1	2	2	3	3	3	3	3	4	4	4	4
2017	Heated	11	3	9	U	Pocillopora damicornis	P-24	1	1	4	3	4	4	4	4	4	4	4	4	4	4
2017	Heated	11	3	10	U	Pocillopora damicornis	P-92	1	1	1	1	2	3	3	3	3	3	3	4	4	4
2017	Heated	11	4	1	U	Fungia scuteria	B-111	1	2	2	2	2	3	3	3	3	3	2	2	2	2
2017	Heated	11	4	2	U	Montipera capitata	M-79	1	2	3	2	2	3	3	4	4	3	4	4	4	4
2017	Heated	11	4	3	U	Fungia scuteria	B-30	1	1	1	2	2	3	2	2	2	3	2	2	2	2
2017	Heated	11	4	4	U	Pocillopora damicornis	P-57	1	1	1	2	2	3	3	3	3	3	4	4	4	4
2017	Heated	11	4	5	U	Montipera capitata	M-44	1	2	4	2	2	3	3	3	3	3	3	4	4	4
2017	Heated	11	4	6	U	Pocillopora damicornis	P-100	1	2	2	3	3	3	4	4	2	4	4	4	4	4
2017	Heated	11	4	7	U	Montipera capitata	M-119	1	1	1	2	2	4	4	4	4	4	4	4	4	4
2017	Heated	11	4	8	U	Pocillopora damicornis	P-68	1	1	2	2	2	3	3	3	3	3	3	4	4	4
2017	Heated	11	4	9	U	Fungia scuteria	B-22	1	2	1	2	2	3	3	3	3	3	2	2	2	2
2017	Heated	11	4	10	U	Fungia scuteria	B-47	1	1	2	2	2	3	3	3	3	3	3	3	3	3
2017	Heated	11	5	1	S	Fungia scuteria	B-28	1	1	1	3	2	3	3	3	3	3	3	3	2	2
2017	Heated	11	5	2	S	Pocillopora damicornis	P-96	1	2	1	2	3	3	4	4	3	3	4	4	4	4
2017	Heated	11	5	3	S	Fungia scuteria	B-70	1	2	2	2	2	3	3	3	3	3	3	3	3	3
2017	Heated	11	5	4	S	Montipera capitata	M-58	1	2	2	2	3	3	3	3	4	3	4	4	4	4
2017	Heated	11	5	5	S	Fungia scuteria	B-89	1	2	2	2	2	3	3	3	3	3	3	3	3	3
2017	Heated	11	5	6	S	Fungia scuteria	B-83	1	2	2	2	3	3	3	3	3	3	3	3	3	2
2017	Heated	11	5	7	S	Montipera capitata	M-51	1	1	1	2	2	3	3	3	3	4	3	3	3	4
2017	Heated	11	5	8	S	Fungia scuteria	B-29	1	1	1	2	1	2	2	2	3	3	3	2	2	2
2017	Heated	11	5	9	S	Montipera capitata	M-65	1	1	1	2	2	2	2	3	3	3	3	4	4	4
2017	Heated	11	5	10	S	Fungia scuteria	B-42	1	1	1	2	2	2	2	2	3	4	2	3	2	2
2017	Heated	11	6	1	S	Porites compressa	F-24	1	2	2	3	3	4	4	4	4	4	4	4	4	4
2017	Heated	11	6	2	S	Porites compressa	F-85	1	2	2	3	3	3	4	4	4	4	4	4	4	4
2017	Heated	11	6	3	S	Fungia scuteria	B-85	1	2	1	2	2	3	3	3	3	4	3	3	3	3
2017	Heated	11	6	4	S	Porites compressa	F-114	1	2	2	3	3	3	3	4	4	3	4	4	4	4
2017	Heated	11	6	5	S	Fungia scuteria	B-93	1	2	2	2	2	2	3	4	3	3	2	4	2	2
2017	Heated	11	6	6	S	Fungia scuteria	B-21	1	2	3	3	3	3	3	3	3	3	2	2	4	2
2017	Heated	11	6	7	S	Montipera capitata	M-26	1	2	2	3	2	2	4	4	4	4	4	4	4	4
2017	Heated	11	6	8	S	Porites compressa	F-53	1	2	2	3	3	4	4	4	4	4	4	4	4	4
2017	Heated	11	6	9	S	Porites compressa	F-18	1	2	2	2	2	3	4	4	4	3	4	4	4	4
2017	Heated	11	6	10	S	Pocillopora damicornis	P-62	1	1	1	2	2	3	3	3	3	4	4	4	4	4
2017	Heated	11	7	1	S	Fungia scuteria	B-34	1	1	1	2	3	3	3	3	3	4	3	3	3	3
2017	Heated	11	7	2	S	Porites compressa	F-60	1	2	3	3	3	4	4	4	4	4	4	4	4	4
2017	Heated	11	7	3	S	Porites compressa	F-02	1	1	1	2	3	3	4	4	4	3	4	4	4	4
2017	Heated	11	7	4	S	Montipera capitata	M-69	1	1	1	2	2	2	2	4	3	3	2	4	4	4
2017	Heated	11	7	5	S	Fungia scuteria	B-84	1	2	2	2	2	2	2	3	3	3	3	4	3	4
2017	Heated	11	7	6	S	Montipera capitata	M-32	1	1	1	2	2	2	3	3	3	3	3	3	3	3
2017	Heated	11	7	7	S	Montipera capitata	M-120	1	2	3	3	3	3	3	3	3	3	3	3	3	3
2017	Heated	11	7	8	S	Pocillopora damicornis	P-15	1	1	1	2	2	2	2	3	4	4	4	4	4	4
2017	Heated	11	7	9	S	Pocillopora damicornis	P-64	1	2	2	2	3	3	3	3	4	3	4	4	4	4
2017	Heated	11	7	10	S	Porites compressa	F-11	1	1	1	2	2	3	3	3	4	4	3	3	4	3
2017	Heated	11	8	1	S	Pocillopora damicornis	P-70	1	1	1	2	2	3	3	3	3	4	4	4	4	4
2017	Heated	11	8	2	S	Pocillopora damicornis	P-25	2	2	2	2	3	3	3	3	3	3	3	4	4	4
2017	Heated	11	8	3	S	Porites compressa	F-37	1	1	1	1	2	4	4	4	4	3	4	4	4	4
2017	Heated	11	8	4	S	Porites compressa	F-89	1	1	1	2	2	4	3	3	3	4	4	4	4	4
2017	Heated	11	8	5	S	Pocillopora damicornis	P-16	1	2	4	3	3	4	4	4	4	4	4	4	3	4
2017	Heated	11	8	6	S	Montipera capitata	M-68	1	2	1	2	2	3	3	3	3	3	3	3	3	3
2017	Heated	11	8	7	S	Pocillopora damicornis	P-65	1	2	1	2	2	2	2	2	3	4	4	4	4	4
2017	Heated	11	8	8	S	Porites compressa	F-63	1	1	2	1	2	3	4	3	3	4	3	4	4	4
2017	Heated	11	8	9	S	Pocillopora damicornis	P-98	1	1	1	2	3	4	4	4	4	3	4	4	4	4
2017	Heated	11	8	10	S	Porites compressa	F-105	1	1	1	2	2	4	4	4	4	3	4	4	4	4
2017	Ambient	12	1	1	S	Montipera capitata	M-31	1	1	1	1	1	1	1	1	1	1	1	2	1	1
2017	Ambient	12	1	2	S	Pocillopora damicornis	P-48	1	1	1	1	1	1	1	1	1	1	1	2	1	1
2017	Ambient	12	1	3	S	Porites compressa	F-62	1	1	1	1	1	1	1	1	1	1	1	2	1	1
2017	Ambient	12	1	4	S	Fungia scuteria	B-64	1	2	1	1	1	1	1	1	1	1	1	2	1	1
2017	Ambient	12	1	5	S	Montipera capitata	M-108	1	1	1	1	1	1	1	1	1	1	1	2	1	1
2017	Ambient	12	1	6	S	Pocillopora damicornis	P-07	1	1	1	1	1	1	1	1	1	1	1	2	1	1
2017	Ambient	12	1	7	S	Montipera capitata	M-06	1	1	1	1	1	1	1	1	1	1	1	2	1	1
2017	Ambient	12	1	8	S	Porites compressa	F-93	1	1	1	1	1	1	1	1	1	1	1	2	1	1
2017	Ambient	12	1	9	S	Fungia scuteria	B-50	1	1	1	1	1	1	1	1	1	1	1	2	1	1
2017	Ambient	12	1	10	S	Pocillopora damicornis	P-99	1	1	1	1	1	1	1	1	1	1	1	2	1	1
2017	Ambient	12	2	1	S	Montipera capitata	M-114	1	1	1	1	1	1	1	1	1	1	1	2	1	1
2017	Ambient	12	2	2	S	Porites compressa	F-19	1	1	1	1	1	1	1	1	1	1	1	2	1	1
2017	Ambient	12	2	3	S	Pocillopora damicornis	P-43	1	1	1	1	1	1	1	1	1	1	1	2	1	1
2017	Ambient	12	2	4	S	Montipera capitata	M-110	1	1	1	1	1	1	1	1	1	1	1	2	1	1
2017	Ambient	12	2	5	S	Pocillopora damicornis	P-112	1	1	1	1	1	1	1	1	1	1	1	1	1	1
2017	Ambient	12	2	6	S	Porites compressa	F-99	1	1	1	1	1	1	1	1	1	1	1	2	1	1
2017	Ambient	12	2	7	S	Porites compressa	F-99	1	1	1	1	1	1	1	1	1	1	1	2	1	1
2017	Ambient	12	2	8	S	Porites compressa	F-76	1	1	1	1	1	1	1	1	1	1	1	2	1	1
2017	Ambient	12	2	9	S	Montipera capitata	M-48	1	1	1	1	1	1	1	1	1	1	1	2	1	1
2017	Ambient	12	2	10	S	Fungia scuteria	B-102	1	1	1	1	1	1	1	1	1	1	1	2	1	1
2017	Ambient	12	3	1	S	Porites compressa	F-07	1	1	1	1	1	1	1	1	1	1	1	2	1	1
2017	Ambient	12	3	2	S	Pocillopora damicornis	P-36	1	1	1	1	1	1	1	1	1	1	1	2	1	1
2017	Ambient	12	3	3	S	Porites compressa	F-36	1	1	1	1	1	1	1	1	1	1	1	2	1	1
2017	Ambient	12	3	4	S	Pocillopora damicornis	P-116	1	1	1	1	1	1	1	1	1	1	1	2	1	1
2017	Ambient	12	3	5	S	Fungia scuteria	B-37	1	1	1	1	1	1	1	1	1	1	1	2	1	1
2017	Ambient	12	3	6	S	Montipera capitata	M-113	1	1	1	1	1	1	1	1	1	1	1	2	1	1
2017	Ambient	12	3	7	S	Pocillopora damicornis	P-63	1	1	1	1	1	1	1	1	1	1	1	2	1	1
2017	Ambient	12	3	8	S	Pocillopora damicornis	P-40	1	1	1	1	1	1	1	1	1	1	1	2	1	1
2017	Ambient	12	3	9	S	Pocillopora damicornis	P-56	1	1	1	1	1	1	1	1	1	1	1	2	1	1
2017	Ambient	12	3	10	S	Pocillopora damicornis	P-18	1	1	1	1	1	1	1	1	1	1	1	2	1	1
2017	Ambient	12	4	1	S	Fungia scuteria	B-58	1	1	1	1	1	1	1	1	1	1	1	2	1	1
2017	Ambient	12	4	2	S	Pocillopora damicornis	P-52	1	1	1	1	1	1	1	1	1	1	1	2	1	1
2017	Ambient	12	4	3	S	Montipera capitata	M-73	1	1	1	1	1	1	1	1	1	1	1	2	1	1
2017	Ambient	12	4	4	S	Montipera capitata	M-89	1	1	1	1	1	1	1	1	1	1	1	2	1	1
2017	Ambient	12	4	5	S	Fungia scuteria	B-78	1	1	1	1	1	1	1	1	1	1	1	2	1	1
2017	Ambient	12	4	6	S	Pocillopora damicornis	P-77	1	1	1	1	1	1	1	1	1	1	1	1	1	1
2017	Ambient	12	4	7	S	Porites compressa	F-13	1	1	1	1	1	1	1	1	1	1	1	2	1	1
2017	Ambient	12	4	8	S	Fungia scuteria	B-98	1	1	1	1	1	1	1	1	1	1	1	1	1	1
2017	Ambient	12	4	9	S	Porites compressa	F-06	1	1	1	1	1	1	1	1	1	1	1	2	1	1
2017	Ambient	12	4	10	S	Fungia scuteria	B-114	1	1	1	1	1	1	1	1	1	1	1	2	1	1
2017	Ambient	12	5	1	U	Pocillopora damicornis	P-31	1	2	1	2	1	1	2	1	1	1	1	2	1	1
2017	Ambient	12	5	2	U	Fungia scuteria	B-19	1	2	2	2	2	2	2	1	2	1	2	2	1	1
2017	Ambient	12	5	3	U	Fungia scuteria	B-94	1	1	2	2	2	2	1	1	1	1	1	2	1	1
2017	Ambient	12	5	4	U	Pocillopora damicornis	P-22	1	2	1	2	1	1	1	1	1	1	1	2	1	1
2017	Ambient	12	5	5	U	Porites compressa	F-21	1	1	1	1	1	2	1	1	1	1	1	2	1	1
2017	Ambient	12	5	6	U	Montipera capitata	M-12	1	1	1	2	1	2	1	1	1	1	2	2	1	1
2017	Ambient	12	5	7	U	Montipera capitata	M-78	1	1	1	1	1	1	1	1	1	1	1	2	1	1
2017	Ambient	12	5	8	U	Fungia scuteria	B-07	1	1	1	1	1	1	1	1	1	1	1	2	1	1
2017	Ambient	12	5	9	U	Fungia scuteria	B-17	1	1	1	1	1	1	1	1	1	1	1	2	1	1
2017	Ambient	12	5	10	U	Porites compressa	F-118	1	1	1	2	1	1	1	1	1	1	1	2	1	1
2017	Ambient	12	6	1	U	Porites compressa	F-104	1	1	1	1	1	1	1	1	1	1	1	2	1	1
2017	Ambient	12	6	2	U	Porites compressa	F-120	1	1	1	1	1	1	1	1	1	1	1	2	1	1
2017	Ambient	12	6	3	U	Porites compressa	F-88	1	1	1	2	1	1	1	1	1	1	1	2	1	1
2017	Ambient	12	6	4	U	Fungia scuteria	B-101	1	2	2	2	1	1	1	1	1	1	1	2	1	1
2017	Ambient	12	6	5	U	Montipera capitata	M-83	1	1	1	2	1	1	1	1	1	1	1	2	1	1
2017	Ambient	12	6	6	U	Montipera capitata	M-96	1	1	1	1	1	1	1	1	1	1	2	2	2	1
2017	Ambient	12	6	7	U	Pocillopora damicornis	P-93	1	1	1	2	1	2	1	1	2	1	2	4	1	4
2017	Ambient	12	6	8	U	Montipera capitata	M-01	1	1	1	1	2	2	1	1	1	1	1	2	1	1
2017	Ambient	12	6	9	U	Fungia scuteria	B-67	1	1	1	1	1	1	1	1	1	1	1	2	1	1
2017	Ambient	12	6	10	U	Fungia scuteria	B-81	1	1	1	1	1	1	1	1	1	1	1	2	1	1
2017	Ambient	12	7	1	U	Montipera capitata	M-25	1	1	1	1	1	1	1	1	1	1	1	2	1	1
2017	Ambient	12	7	2	U	Porites compressa	F-41	1	1	1	1	2	1	1	1	1	1	1	2	1	1
2017	Ambient	12	7	3	U	Pocillopora damicornis	P-114	1	1	1	1	1	1	1	1	1	1	1	2	1	1
2017	Ambient	12	7	4	U	Fungia scuteria	B-39	1	1	1	1	1	1	1	1	1	1	1	2	1	1
2017	Ambient	12	7	5	U	Pocillopora damicornis	P-10	1	1	1	1	1	1	1	1	1	1	1	2	1	1
2017	Ambient	12	7	6	U	Porites compressa	F-98	1	1	1	1	1	1	1	1	1	1	1	1	1	1
2017	Ambient	12	7	7	U	Pocillopora damicornis	P-05	1	1	1	1	1	1	1	1	1	1	1	2	1	1
2017	Ambient	12	7	8	U	Montipera capitata	M-116	1	1	1	1	1	1	1	1	1	1	1	2	1	1
2017	Ambient	12	7	9	U	Montipera capitata	M-02	1	1	1	1	1	1	1	1	1	1	1	2	1	1
2017	Ambient	12	7	10	U	Fungia scuteria	B-01	1	1	1	1	1	1	1	1	1	1	1	2	1	1
2017	Ambient	12	8	1	U	Montipera capitata	M-72	1	1	1	1	1	1	1	1	1	1	1	2	1	1
2017	Ambient	12	8	2	U	Montipera capitata	M-35	1	1	1	1	1	1	1	1	1	1	1	2	1	1
2017	Ambient	12	8	3	U	Porites compressa	F-97	1	1	2	2	1	1	1	1	1	1	1	2	1	1
2017	Ambient	12	8	4	U	Porites compressa	F-42	1	2	1	1	1	1	1	1	1	1	1	2	1	1
2017	Ambient	12	8	5	U	Fungia scuteria	B-53	1	1	1	1	1	1	1	1	1	1	1	2	1	1
2017	Ambient	12	8	6	U	Pocillopora damicornis	P-108	1	1	1	1	1	1	1	1	1	1	1	2	1	1
2017	Ambient	12	8	7	U	Fungia scuteria	B-65	1	1	1	1	1	1	1	1	1	1	1	2	1	1
2017	Ambient	12	8	8	U	Fungia scuteria	B-107	1	1	1	1	1	1	1	1	1	1	1	2	1	1
2017	Ambient	12	8	9	U	Porites compressa	F-102	1	1	1	1	1	2	1	1	1	1	1	2	1	1

## Sheet: Health Assessment 1970 Raw
Year	Species	Day	Normal	Pale	Bleach	Dead				Mean 1970 Score	Mean score	SD	SE
1970	Pocillopora damicornis	0	20	0	0	0				Pocillopora damicornis	1	0	0		Scale used
1970	Pocillopora damicornis	3	0	3	2	15				Pocillopora damicornis	3.6	0.753937	0.168585		1	Normal
1970	Pocillopora damicornis	5	0	0	5	15				Pocillopora damicornis	3.75	0.444262	0.0993399		2	Pale
1970	Pocillopora damicornis	6	0	0	4	16				Pocillopora damicornis	3.8	0.410391	0.0917663		3	Bleached
1970	Pocillopora damicornis	8	0	0	4	16				Pocillopora damicornis	3.8	0.410391	0.0917663		4	Dead
1970	Pocillopora damicornis	9	0	0	4	16				Pocillopora damicornis	3.8	0.410391	0.0917663
1970	Pocillopora damicornis	12	0	0	2	18				Pocillopora damicornis	3.9	0.307794	0.0688247
1970	Pocillopora damicornis	14	0	0	1	19				Pocillopora damicornis	3.95	0.223607	0.05
1970	Pocillopora damicornis	30	0	0	1	19				Pocillopora damicornis	3.95	0.223607	0.05
1970	Montipora capitata	0	20	0	0	0				Montipora capitata	1	0	0
1970	Montipora capitata	3	3	1	8	8				Montipora capitata	3.05	1.05006	0.234801
1970	Montipora capitata	5	0	0	9	11				Montipora capitata	3.55	0.510418	0.114133
1970	Montipora capitata	6	0	0	8	12				Montipora capitata	3.6	0.502625	0.11239
1970	Montipora capitata	8	0	0	6	14				Montipora capitata	3.7	0.470162	0.105131
1970	Montipora capitata	9	0	0	2	18				Montipora capitata	3.9	0.307794	0.0688247
1970	Montipora capitata	12	0	0	0	20				Montipora capitata	4	0	0
1970	Montipora capitata	14	0	0	0	20				Montipora capitata	4	0	0
1970	Montipora capitata	30	0	0	0	20				Montipora capitata	4	0	0
1970	Fungia scuteria	0	20	0	0	0				Fungia scuteria	1	0	0
1970	Fungia scuteria	3	0	17	0	3				Fungia scuteria	2.3	0.74516	0.166623
1970	Fungia scuteria	5	0	8	7	5				Fungia scuteria	2.85	0.812728	0.181731
1970	Fungia scuteria	6	0	8	5	7				Fungia scuteria	2.95	0.887041	0.198348
1970	Fungia scuteria	8	0	8	4	8				Fungia scuteria	3	0.917663	0.205196
1970	Fungia scuteria	9	0	4	6	10				Fungia scuteria	3.3	0.801315	0.179179
1970	Fungia scuteria	12	0	0	8	12				Fungia scuteria	3.6	0.502625	0.11239
1970	Fungia scuteria	14	0	0	8	12				Fungia scuteria	3.6	0.502625	0.11239
1970	Fungia scuteria	30	0	0	8	12				Fungia scuteria	3.6	0.502625	0.11239

## Sheet: Health 1970 vs 2017
1970 vs 2017	Year	Treatment	Species	Date	Score	SE
2017 unshaded only	2017	Ambient	Fungia scuteria	1	1	0		Scale used
	2017	Ambient	Fungia scuteria	5	1.31034	0.0874298		1	Normal
	2017	Ambient	Fungia scuteria	7	1.2069	0.0765531		2	Pale
	2017	Ambient	Fungia scuteria	9	1.34483	0.0898255		3	Bleached
	2017	Ambient	Fungia scuteria	12	1.27586	0.0844652		4	Dead
	2017	Ambient	Fungia scuteria	13	1.17241	0.0713861
	2017	Ambient	Fungia scuteria	15	1.17241	0.0713861
	2017	Ambient	Fungia scuteria	21	1.10345	0.0575533
	2017	Ambient	Fungia scuteria	26	1.10345	0.0575533
	2017	Ambient	Fungia scuteria	30	1.06897	0.0478872
	1970	Heated	Fungia scuteria	0	1	0
	1970	Heated	Fungia scuteria	3	2.3	0.166623
	1970	Heated	Fungia scuteria	5	2.85	0.181731
	1970	Heated	Fungia scuteria	6	2.95	0.198348
	1970	Heated	Fungia scuteria	8	3	0.205196
	1970	Heated	Fungia scuteria	9	3.3	0.179179
	1970	Heated	Fungia scuteria	12	3.6	0.11239
	1970	Heated	Fungia scuteria	14	3.6	0.11239
	1970	Heated	Fungia scuteria	30	3.6	0.11239
	2017	Heated	Fungia scuteria	1	1	0
	2017	Heated	Fungia scuteria	5	1.51852	0.0979908
	2017	Heated	Fungia scuteria	7	1.66667	0.106752
	2017	Heated	Fungia scuteria	9	1.96296	0.112994
	2017	Heated	Fungia scuteria	12	2.44444	0.0974509
	2017	Heated	Fungia scuteria	13	2.85185	0.0877659
	2017	Heated	Fungia scuteria	15	2.88889	0.0815333
	2017	Heated	Fungia scuteria	21	2.96296	0.112994
	2017	Heated	Fungia scuteria	26	3	0.09245
	2017	Heated	Fungia scuteria	30	3.03704	0.0649673
	2017	Ambient	Montipora capitata	1	1	0
	2017	Ambient	Montipora capitata	5	1.13793	0.0651663
	2017	Ambient	Montipora capitata	7	1.03448	0.0344828
	2017	Ambient	Montipora capitata	9	1.2069	0.0765531
	2017	Ambient	Montipora capitata	12	1.06897	0.0478872
	2017	Ambient	Montipora capitata	13	1.17241	0.0713861
	2017	Ambient	Montipora capitata	15	1	0
	2017	Ambient	Montipora capitata	21	1	0
	2017	Ambient	Montipora capitata	26	1.2069	0.115107
	2017	Ambient	Montipora capitata	30	1.13793	0.107869
	1970	Heated	Montipora capitata	0	1	0
	1970	Heated	Montipora capitata	3	3.05	0.234801
	1970	Heated	Montipora capitata	5	3.55	0.114133
	1970	Heated	Montipora capitata	6	3.6	0.11239
	1970	Heated	Montipora capitata	8	3.7	0.105131
	1970	Heated	Montipora capitata	9	3.9	0.0688247
	1970	Heated	Montipora capitata	12	4	0
	1970	Heated	Montipora capitata	14	4	0
	1970	Heated	Montipora capitata	30	4	0
	2017	Heated	Montipora capitata	1	1	0
	2017	Heated	Montipora capitata	5	1.6	0.117395
	2017	Heated	Montipora capitata	7	1.68571	0.134548
	2017	Heated	Montipora capitata	9	2.08571	0.111306
	2017	Heated	Montipora capitata	12	2.22857	0.0720144
	2017	Heated	Montipora capitata	13	2.6	0.102079
	2017	Heated	Montipora capitata	15	3	0.115954
	2017	Heated	Montipora capitata	21	3.25714	0.074955
	2017	Heated	Montipora capitata	26	3.45714	0.0947607
	2017	Heated	Montipora capitata	30	3.31429	0.098488
	2017	Ambient	Pocillopora damicornis	1	1.1	0.0557086
	2017	Ambient	Pocillopora damicornis	5	1.16667	0.0692046
	2017	Ambient	Pocillopora damicornis	7	1.13333	0.0631243
	2017	Ambient	Pocillopora damicornis	9	1.26667	0.0821176
	2017	Ambient	Pocillopora damicornis	12	1.33333	0.0875376
	2017	Ambient	Pocillopora damicornis	13	1.46667	0.114805
	2017	Ambient	Pocillopora damicornis	15	1.56667	0.189878
	2017	Ambient	Pocillopora damicornis	21	1.36667	0.169403
	2017	Ambient	Pocillopora damicornis	26	1.4	0.170193
	2017	Ambient	Pocillopora damicornis	30	1.2	0.111417
	1970	Heated	Pocillopora damicornis	0	1	0
	1970	Heated	Pocillopora damicornis	3	3.6	0.168585
	1970	Heated	Pocillopora damicornis	5	3.75	0.0993399
	1970	Heated	Pocillopora damicornis	6	3.8	0.0917663
	1970	Heated	Pocillopora damicornis	8	3.8	0.0917663
	1970	Heated	Pocillopora damicornis	9	3.8	0.0917663
	1970	Heated	Pocillopora damicornis	12	3.9	0.0688247
	1970	Heated	Pocillopora damicornis	14	3.95	0.05
	1970	Heated	Pocillopora damicornis	30	3.95	0.05
	2017	Heated	Pocillopora damicornis	1	1.11429	0.0545636
	2017	Heated	Pocillopora damicornis	5	1.57143	0.110657
	2017	Heated	Pocillopora damicornis	7	1.97143	0.161327
	2017	Heated	Pocillopora damicornis	9	2.25714	0.131844
	2017	Heated	Pocillopora damicornis	12	2.62857	0.109127
	2017	Heated	Pocillopora damicornis	13	3.08571	0.103481
	2017	Heated	Pocillopora damicornis	15	3.34286	0.09994
	2017	Heated	Pocillopora damicornis	21	3.48571	0.0950137
	2017	Heated	Pocillopora damicornis	26	3.45714	0.0947607
	2017	Heated	Pocillopora damicornis	30	3.57143	0.0848698
	2017	Ambient	Porites compressa	1	1	0
	2017	Ambient	Porites compressa	5	1.03226	0.0322581
	2017	Ambient	Porites compressa	7	1.09677	0.0539781
	2017	Ambient	Porites compressa	9	1.09677	0.0539781
	2017	Ambient	Porites compressa	12	1.03226	0.0322581
	2017	Ambient	Porites compressa	13	1.03226	0.0322581
	2017	Ambient	Porites compressa	15	1.03226	0.0322581
	2017	Ambient	Porites compressa	21	1	0
	2017	Ambient	Porites compressa	26	1.03226	0.0322581
	2017	Ambient	Porites compressa	30	1.22581	0.136859
	2017	Heated	Porites compressa	1	1	0
	2017	Heated	Porites compressa	5	1.65217	0.134967
	2017	Heated	Porites compressa	7	2.13043	0.157856
	2017	Heated	Porites compressa	9	2.34783	0.161621
	2017	Heated	Porites compressa	12	2.65217	0.101543
	2017	Heated	Porites compressa	13	3.30435	0.0981002
	2017	Heated	Porites compressa	15	3.65217	0.101543
	2017	Heated	Porites compressa	21	3.6087	0.104051
	2017	Heated	Porites compressa	26	3.86957	0.071802
	2017	Heated	Porites compressa	30	3.73913	0.0936183

## Sheet: Survivorship 2017 Raw
2017 Raw data	Treatment	Tank	Irradiance	Species	Date	Dead (100%)	Alive (# of individuals)					Means pooled across irradiance level	Treatment	Species	Date	No. of Day	Mean dead	SE	Mean alive	SE
	Ambient	5	U	Fungia scuteria	2017-07-12	0	10						Ambient	Fungia scuteria	2017-07-12	0	0	0	20	0
	Ambient	7	U	Fungia scuteria	2017-07-12	0	7						Ambient	Fungia scuteria	2017-07-17	4	0	0	20	0
	Ambient	12	U	Fungia scuteria	2017-07-12	0	12						Ambient	Fungia scuteria	2017-07-19	6	0	0	20	0
	Ambient	5	U	Fungia scuteria	2017-07-17	0	10						Ambient	Fungia scuteria	2017-07-21	8	0	0	20	0
	Ambient	7	U	Fungia scuteria	2017-07-17	0	7						Ambient	Fungia scuteria	2017-07-24	11	0	0	20	0
	Ambient	12	U	Fungia scuteria	2017-07-17	0	12						Ambient	Fungia scuteria	2017-07-26	13	0	0	20	0
	Ambient	5	U	Fungia scuteria	2017-07-19	0	10						Ambient	Fungia scuteria	2017-07-28	15	0	0	20	0
	Ambient	7	U	Fungia scuteria	2017-07-19	0	7						Ambient	Fungia scuteria	2017-08-02	20	0	0	20	0
	Ambient	12	U	Fungia scuteria	2017-07-19	0	12						Ambient	Fungia scuteria	2017-08-07	25	0	0	19.6667	0.333333
	Ambient	5	U	Fungia scuteria	2017-07-21	0	10						Ambient	Fungia scuteria	2017-08-11	30	0	0	19.3333	0.333333
	Ambient	7	U	Fungia scuteria	2017-07-21	0	7						Ambient	Fungia scuteria	2017-08-16	34	0	0	19.6667	0.333333
	Ambient	12	U	Fungia scuteria	2017-07-21	0	12						Ambient	Fungia scuteria	2017-08-23	41	0	0	20	0
	Ambient	5	U	Fungia scuteria	2017-07-24	0	10						Ambient	Fungia scuteria	2017-08-30	48	0	0	19	0.57735
	Ambient	7	U	Fungia scuteria	2017-07-24	0	7						Ambient	Fungia scuteria	2017-09-08	57	0	0	19.6667	0.333333
	Ambient	12	U	Fungia scuteria	2017-07-24	0	12						Ambient	Montipora capitata	2017-07-12	0	0	0	20	0
	Ambient	5	U	Fungia scuteria	2017-07-26	0	10						Ambient	Montipora capitata	2017-07-17	4	0	0	20	0
	Ambient	7	U	Fungia scuteria	2017-07-26	0	7						Ambient	Montipora capitata	2017-07-19	6	0	0	20	0
	Ambient	12	U	Fungia scuteria	2017-07-26	0	12						Ambient	Montipora capitata	2017-07-21	8	0	0	19.6667	0.333333
	Ambient	5	U	Fungia scuteria	2017-07-28	0	10						Ambient	Montipora capitata	2017-07-24	11	0	0	20	0
	Ambient	7	U	Fungia scuteria	2017-07-28	0	7						Ambient	Montipora capitata	2017-07-26	13	0	0	19.6667	0.333333
	Ambient	12	U	Fungia scuteria	2017-07-28	0	12						Ambient	Montipora capitata	2017-07-28	15	0	0	20	0
	Ambient	5	U	Fungia scuteria	2017-08-02	0	10						Ambient	Montipora capitata	2017-08-02	20	0	0	19.6667	0.333333
	Ambient	7	U	Fungia scuteria	2017-08-02	0	7						Ambient	Montipora capitata	2017-08-07	25	0.333333	0.333333	19.6667	0.333333
	Ambient	12	U	Fungia scuteria	2017-08-02	0	12						Ambient	Montipora capitata	2017-08-11	30	0	0	19.6667	0.333333
	Ambient	5	U	Fungia scuteria	2017-08-07	0	10						Ambient	Montipora capitata	2017-08-16	34	0	0	19.6667	0.333333
	Ambient	7	U	Fungia scuteria	2017-08-07	0	7						Ambient	Montipora capitata	2017-08-23	41	0	0	19.6667	0.333333
	Ambient	12	U	Fungia scuteria	2017-08-07	0	12						Ambient	Montipora capitata	2017-08-30	48	0.333333	0.333333	19	1
	Ambient	5	U	Fungia scuteria	2017-08-11	0	9						Ambient	Montipora capitata	2017-09-08	57	0	0	20	0
	Ambient	7	U	Fungia scuteria	2017-08-11	0	7						Ambient	Pocillopora damicornis	2017-07-12	0	0	0	20	0
	Ambient	12	U	Fungia scuteria	2017-08-11	0	12						Ambient	Pocillopora damicornis	2017-07-17	4	0	0	20	0
	Ambient	5	U	Fungia scuteria	2017-08-16	0	10						Ambient	Pocillopora damicornis	2017-07-19	6	0	0	20	0
	Ambient	7	U	Fungia scuteria	2017-08-16	0	7						Ambient	Pocillopora damicornis	2017-07-21	8	0	0	20	0
	Ambient	12	U	Fungia scuteria	2017-08-16	0	12						Ambient	Pocillopora damicornis	2017-07-24	11	0	0	19.6667	0.333333
	Ambient	5	U	Fungia scuteria	2017-08-23	0	10						Ambient	Pocillopora damicornis	2017-07-26	13	0	0	20	0
	Ambient	7	U	Fungia scuteria	2017-08-23	0	7						Ambient	Pocillopora damicornis	2017-07-28	15	0	0	19.6667	0.333333
	Ambient	12	U	Fungia scuteria	2017-08-23	0	12						Ambient	Pocillopora damicornis	2017-08-02	20	0	0	18.3333	0.666667
	Ambient	5	U	Fungia scuteria	2017-08-30	0	10						Ambient	Pocillopora damicornis	2017-08-07	25	0.333333	0.333333	19.6667	0.333333
	Ambient	7	U	Fungia scuteria	2017-08-30	0	6						Ambient	Pocillopora damicornis	2017-08-11	30	0.333333	0.333333	19.3333	0.333333
	Ambient	12	U	Fungia scuteria	2017-08-30	0	10						Ambient	Pocillopora damicornis	2017-08-16	34	0.333333	0.333333	19.6667	0.333333
	Ambient	5	U	Fungia scuteria	2017-09-08	0	10						Ambient	Pocillopora damicornis	2017-08-23	41	0.666667	0.666667	19.3333	0.666667
	Ambient	7	U	Fungia scuteria	2017-09-08	0	7						Ambient	Pocillopora damicornis	2017-08-30	48	0.666667	0.666667	19.3333	0.666667
	Ambient	12	U	Fungia scuteria	2017-09-08	0	12						Ambient	Pocillopora damicornis	2017-09-08	57	1	1	19	1
	Ambient	5	U	Montipora capitata	2017-07-12	0	8						Ambient	Porites compressa	2017-07-12	0	0	0	19.6667	0.333333
	Ambient	7	U	Montipora capitata	2017-07-12	0	10						Ambient	Porites compressa	2017-07-17	4	0	0	19.6667	0.333333
	Ambient	12	U	Montipora capitata	2017-07-12	0	11						Ambient	Porites compressa	2017-07-19	6	0	0	19.6667	0.333333
	Ambient	5	U	Montipora capitata	2017-07-17	0	8						Ambient	Porites compressa	2017-07-21	8	0	0	18.3333	1.66667
	Ambient	7	U	Montipora capitata	2017-07-17	0	10						Ambient	Porites compressa	2017-07-24	11	0	0	14.6667	2.18581
	Ambient	12	U	Montipora capitata	2017-07-17	0	11						Ambient	Porites compressa	2017-07-26	13	0	0	10	0.57735
	Ambient	5	U	Montipora capitata	2017-07-19	0	8						Ambient	Porites compressa	2017-07-28	15	0	0	9.66667	2.72845
	Ambient	7	U	Montipora capitata	2017-07-19	0	10						Ambient	Porites compressa	2017-08-02	20	0	0	8	1.1547
	Ambient	12	U	Montipora capitata	2017-07-19	0	11						Ambient	Porites compressa	2017-08-07	25	0	0	7.33333	0.333333
	Ambient	5	U	Montipora capitata	2017-07-21	0	8						Ambient	Porites compressa	2017-08-11	30	0	0	7.33333	1.20185
	Ambient	7	U	Montipora capitata	2017-07-21	0	10						Ambient	Porites compressa	2017-08-16	34	0	0	10	2
	Ambient	12	U	Montipora capitata	2017-07-21	0	10						Ambient	Porites compressa	2017-08-23	41	0.333333	0.333333	12	2.88675
	Ambient	5	U	Montipora capitata	2017-07-24	0	8						Ambient	Porites compressa	2017-08-30	48	1.33333	1.33333	9	2.3094
	Ambient	7	U	Montipora capitata	2017-07-24	0	10						Ambient	Porites compressa	2017-09-08	57	1	1	8.33333	0.881917
	Ambient	12	U	Montipora capitata	2017-07-24	0	11						Heated	Fungia scuteria	2017-07-12	0	0	0	20	0
	Ambient	5	U	Montipora capitata	2017-07-26	0	7						Heated	Fungia scuteria	2017-07-17	4	0	0	20	0
	Ambient	7	U	Montipora capitata	2017-07-26	0	10						Heated	Fungia scuteria	2017-07-19	6	0	0	20	0
	Ambient	12	U	Montipora capitata	2017-07-26	0	11						Heated	Fungia scuteria	2017-07-21	8	0	0	20	0
	Ambient	5	U	Montipora capitata	2017-07-28	0	8						Heated	Fungia scuteria	2017-07-24	11	0	0	20	0
	Ambient	7	U	Montipora capitata	2017-07-28	0	10						Heated	Fungia scuteria	2017-07-26	13	0	0	20	0
	Ambient	12	U	Montipora capitata	2017-07-28	0	11						Heated	Fungia scuteria	2017-07-28	15	0	0	20	0
	Ambient	5	U	Montipora capitata	2017-08-02	0	8						Heated	Fungia scuteria	2017-08-02	20	1	0.57735	19	0.57735
	Ambient	7	U	Montipora capitata	2017-08-02	0	10						Heated	Fungia scuteria	2017-08-07	25	1	1	19	1
	Ambient	12	U	Montipora capitata	2017-08-02	0	10						Heated	Fungia scuteria	2017-08-11	30	1.66667	0.881917	18.3333	0.881917
	Ambient	5	U	Montipora capitata	2017-08-07	0	8						Heated	Fungia scuteria	2017-08-16	34	1.33333	0.881917	18.6667	0.881917
	Ambient	7	U	Montipora capitata	2017-08-07	1	9						Heated	Fungia scuteria	2017-08-23	41	2.66667	1.20185	17.3333	1.20185
	Ambient	12	U	Montipora capitata	2017-08-07	0	11						Heated	Fungia scuteria	2017-08-30	48	2.33333	1.33333	17.6667	1.33333
	Ambient	5	U	Montipora capitata	2017-08-11	0	8						Heated	Fungia scuteria	2017-09-08	57	3.33333	1.85592	16.6667	1.85592
	Ambient	7	U	Montipora capitata	2017-08-11	0	9						Heated	Montipora capitata	2017-07-12	0	0	0	20	0
	Ambient	12	U	Montipora capitata	2017-08-11	0	11						Heated	Montipora capitata	2017-07-17	4	0.333333	0.333333	19.6667	0.333333
	Ambient	5	U	Montipora capitata	2017-08-16	0	7						Heated	Montipora capitata	2017-07-19	6	0.333333	0.333333	19.6667	0.333333
	Ambient	7	U	Montipora capitata	2017-08-16	0	10						Heated	Montipora capitata	2017-07-21	8	0.666667	0.333333	19.3333	0.333333
	Ambient	12	U	Montipora capitata	2017-08-16	0	11						Heated	Montipora capitata	2017-07-24	11	0.333333	0.333333	19.6667	0.333333
	Ambient	5	U	Montipora capitata	2017-08-23	0	7						Heated	Montipora capitata	2017-07-26	13	0.333333	0.333333	19.6667	0.333333
	Ambient	7	U	Montipora capitata	2017-08-23	0	10						Heated	Montipora capitata	2017-07-28	15	1.66667	0.881917	18.3333	0.881917
	Ambient	12	U	Montipora capitata	2017-08-23	0	11						Heated	Montipora capitata	2017-08-02	20	2.33333	1.20185	17.6667	1.20185
	Ambient	5	U	Montipora capitata	2017-08-30	0	8						Heated	Montipora capitata	2017-08-07	25	2.66667	0.881917	17.3333	0.881917
	Ambient	7	U	Montipora capitata	2017-08-30	1	8						Heated	Montipora capitata	2017-08-11	30	3.33333	0.333333	16.6667	0.333333
	Ambient	12	U	Montipora capitata	2017-08-30	0	11						Heated	Montipora capitata	2017-08-16	34	6	1	14	1
	Ambient	5	U	Montipora capitata	2017-09-08	0	8						Heated	Montipora capitata	2017-08-23	41	9.33333	1.45297	10.6667	1.45297
	Ambient	7	U	Montipora capitata	2017-09-08	0	10						Heated	Montipora capitata	2017-08-30	48	11.6667	1.20185	8.33333	1.20185
	Ambient	12	U	Montipora capitata	2017-09-08	0	11						Heated	Montipora capitata	2017-09-08	57	13	1	7	1
	Ambient	5	U	Pocillopora damicornis	2017-07-12	0	11						Heated	Pocillopora damicornis	2017-07-12	0	0	0	20	0
	Ambient	7	U	Pocillopora damicornis	2017-07-12	0	13						Heated	Pocillopora damicornis	2017-07-17	4	0	0	20	0
	Ambient	12	U	Pocillopora damicornis	2017-07-12	0	7						Heated	Pocillopora damicornis	2017-07-19	6	0.666667	0.666667	19.3333	0.666667
	Ambient	5	U	Pocillopora damicornis	2017-07-17	0	11						Heated	Pocillopora damicornis	2017-07-21	8	0.333333	0.333333	19.6667	0.333333
	Ambient	7	U	Pocillopora damicornis	2017-07-17	0	13						Heated	Pocillopora damicornis	2017-07-24	11	1	0.57735	19	0.57735
	Ambient	12	U	Pocillopora damicornis	2017-07-17	0	7						Heated	Pocillopora damicornis	2017-07-26	13	3.33333	1.45297	16.6667	1.45297
	Ambient	5	U	Pocillopora damicornis	2017-07-19	0	11						Heated	Pocillopora damicornis	2017-07-28	15	6.66667	0.881917	13.3333	0.881917
	Ambient	7	U	Pocillopora damicornis	2017-07-19	0	13						Heated	Pocillopora damicornis	2017-08-02	20	6.66667	0.881917	13.3333	0.881917
	Ambient	12	U	Pocillopora damicornis	2017-07-19	0	7						Heated	Pocillopora damicornis	2017-08-07	25	5.33333	1.76383	14.6667	1.76383
	Ambient	5	U	Pocillopora damicornis	2017-07-21	0	11						Heated	Pocillopora damicornis	2017-08-11	30	8	0.57735	12	0.57735
	Ambient	7	U	Pocillopora damicornis	2017-07-21	0	13						Heated	Pocillopora damicornis	2017-08-16	34	12.3333	0.333333	7.66667	0.333333
	Ambient	12	U	Pocillopora damicornis	2017-07-21	0	7						Heated	Pocillopora damicornis	2017-08-23	41	15.3333	0.881917	4.66667	0.881917
	Ambient	5	U	Pocillopora damicornis	2017-07-24	0	10						Heated	Pocillopora damicornis	2017-08-30	48	17.3333	0.333333	2.66667	0.333333
	Ambient	7	U	Pocillopora damicornis	2017-07-24	0	13						Heated	Pocillopora damicornis	2017-09-08	57	17.6667	0.666667	2.33333	0.666667
	Ambient	12	U	Pocillopora damicornis	2017-07-24	0	7						Heated	Porites compressa	2017-07-12	0	0	0	20	0
	Ambient	5	U	Pocillopora damicornis	2017-07-26	0	11						Heated	Porites compressa	2017-07-17	4	0	0	20	0
	Ambient	7	U	Pocillopora damicornis	2017-07-26	0	13						Heated	Porites compressa	2017-07-19	6	0	0	20	0
	Ambient	12	U	Pocillopora damicornis	2017-07-26	0	7						Heated	Porites compressa	2017-07-21	8	0	0	20	0
	Ambient	5	U	Pocillopora damicornis	2017-07-28	0	11						Heated	Porites compressa	2017-07-24	11	0	0	16.6667	1.20185
	Ambient	7	U	Pocillopora damicornis	2017-07-28	0	13						Heated	Porites compressa	2017-07-26	13	1.33333	0.666667	18	0
	Ambient	12	U	Pocillopora damicornis	2017-07-28	0	6						Heated	Porites compressa	2017-07-28	15	4	2	15	1.73205
	Ambient	5	U	Pocillopora damicornis	2017-08-02	0	10						Heated	Porites compressa	2017-08-02	20	6.33333	0.666667	13.6667	0.666667
	Ambient	7	U	Pocillopora damicornis	2017-08-02	0	13						Heated	Porites compressa	2017-08-07	25	7	1.52753	13	1.52753
	Ambient	12	U	Pocillopora damicornis	2017-08-02	0	7						Heated	Porites compressa	2017-08-11	30	9	0.57735	11	0.57735
	Ambient	5	U	Pocillopora damicornis	2017-08-07	0	11						Heated	Porites compressa	2017-08-16	34	11.6667	3.71184	8.33333	3.71184
	Ambient	7	U	Pocillopora damicornis	2017-08-07	1	12						Heated	Porites compressa	2017-08-23	41	11.6667	4.17665	8.33333	4.17665
	Ambient	12	U	Pocillopora damicornis	2017-08-07	0	7						Heated	Porites compressa	2017-08-30	48	12.6667	3.66667	7.33333	3.66667
	Ambient	5	U	Pocillopora damicornis	2017-08-11	0	11						Heated	Porites compressa	2017-09-08	57	14.3333	2.848	5.66667	2.848
	Ambient	7	U	Pocillopora damicornis	2017-08-11	1	12
	Ambient	12	U	Pocillopora damicornis	2017-08-11	0	7
	Ambient	5	U	Pocillopora damicornis	2017-08-16	0	11
	Ambient	7	U	Pocillopora damicornis	2017-08-16	1	12
	Ambient	12	U	Pocillopora damicornis	2017-08-16	0	7
	Ambient	5	U	Pocillopora damicornis	2017-08-23	0	11
	Ambient	7	U	Pocillopora damicornis	2017-08-23	2	11
	Ambient	12	U	Pocillopora damicornis	2017-08-23	0	7
	Ambient	5	U	Pocillopora damicornis	2017-08-30	0	11
	Ambient	7	U	Pocillopora damicornis	2017-08-30	1	12
	Ambient	12	U	Pocillopora damicornis	2017-08-30	0	7
	Ambient	5	U	Pocillopora damicornis	2017-09-08	0	11
	Ambient	7	U	Pocillopora damicornis	2017-09-08	2	11
	Ambient	12	U	Pocillopora damicornis	2017-09-08	0	7
	Ambient	5	U	Porites compressa	2017-07-12	0	11
	Ambient	7	U	Porites compressa	2017-07-12	0	10
	Ambient	12	U	Porites compressa	2017-07-12	0	10
	Ambient	5	U	Porites compressa	2017-07-17	0	11
	Ambient	7	U	Porites compressa	2017-07-17	0	10
	Ambient	12	U	Porites compressa	2017-07-17	0	10
	Ambient	5	U	Porites compressa	2017-07-19	0	11
	Ambient	7	U	Porites compressa	2017-07-19	0	10
	Ambient	12	U	Porites compressa	2017-07-19	0	10
	Ambient	5	U	Porites compressa	2017-07-21	0	11
	Ambient	7	U	Porites compressa	2017-07-21	0	10
	Ambient	12	U	Porites compressa	2017-07-21	0	7
	Ambient	5	U	Porites compressa	2017-07-24	0	6
	Ambient	7	U	Porites compressa	2017-07-24	0	6
	Ambient	12	U	Porites compressa	2017-07-24	0	10
	Ambient	5	U	Porites compressa	2017-07-26	0	5
	Ambient	7	U	Porites compressa	2017-07-26	0	3
	Ambient	12	U	Porites compressa	2017-07-26	0	7
	Ambient	5	U	Porites compressa	2017-07-28	0	2
	Ambient	7	U	Porites compressa	2017-07-28	0	3
	Ambient	12	U	Porites compressa	2017-07-28	0	9
	Ambient	5	U	Porites compressa	2017-08-02	0	6
	Ambient	7	U	Porites compressa	2017-08-02	0	2
	Ambient	12	U	Porites compressa	2017-08-02	0	5
	Ambient	5	U	Porites compressa	2017-08-07	0	2
	Ambient	7	U	Porites compressa	2017-08-07	0	3
	Ambient	12	U	Porites compressa	2017-08-07	0	3
	Ambient	5	U	Porites compressa	2017-08-11	0	3
	Ambient	7	U	Porites compressa	2017-08-11	0	5
	Ambient	12	U	Porites compressa	2017-08-11	0	5
	Ambient	5	U	Porites compressa	2017-08-16	0	4
	Ambient	7	U	Porites compressa	2017-08-16	0	3
	Ambient	12	U	Porites compressa	2017-08-16	0	9
	Ambient	5	U	Porites compressa	2017-08-23	0	3
	Ambient	7	U	Porites compressa	2017-08-23	1	7
	Ambient	12	U	Porites compressa	2017-08-23	0	10
	Ambient	5	U	Porites compressa	2017-08-30	0	3
	Ambient	7	U	Porites compressa	2017-08-30	3	4
	Ambient	12	U	Porites compressa	2017-08-30	0	6
	Ambient	5	U	Porites compressa	2017-09-08	0	4
	Ambient	7	U	Porites compressa	2017-09-08	2	7
	Ambient	12	U	Porites compressa	2017-09-08	0	4
	Ambient	5	S	Fungia scuteria	2017-07-12	0	10
	Ambient	7	S	Fungia scuteria	2017-07-12	0	13
	Ambient	12	S	Fungia scuteria	2017-07-12	0	8
	Ambient	5	S	Fungia scuteria	2017-07-17	0	10
	Ambient	7	S	Fungia scuteria	2017-07-17	0	13
	Ambient	12	S	Fungia scuteria	2017-07-17	0	8
	Ambient	5	S	Fungia scuteria	2017-07-19	0	10
	Ambient	7	S	Fungia scuteria	2017-07-19	0	13
	Ambient	12	S	Fungia scuteria	2017-07-19	0	8
	Ambient	5	S	Fungia scuteria	2017-07-21	0	10
	Ambient	7	S	Fungia scuteria	2017-07-21	0	13
	Ambient	12	S	Fungia scuteria	2017-07-21	0	8
	Ambient	5	S	Fungia scuteria	2017-07-24	0	10
	Ambient	7	S	Fungia scuteria	2017-07-24	0	13
	Ambient	12	S	Fungia scuteria	2017-07-24	0	8
	Ambient	5	S	Fungia scuteria	2017-07-26	0	10
	Ambient	7	S	Fungia scuteria	2017-07-26	0	13
	Ambient	12	S	Fungia scuteria	2017-07-26	0	8
	Ambient	5	S	Fungia scuteria	2017-07-28	0	10
	Ambient	7	S	Fungia scuteria	2017-07-28	0	13
	Ambient	12	S	Fungia scuteria	2017-07-28	0	8
	Ambient	5	S	Fungia scuteria	2017-08-02	0	10
	Ambient	7	S	Fungia scuteria	2017-08-02	0	13
	Ambient	12	S	Fungia scuteria	2017-08-02	0	8
	Ambient	5	S	Fungia scuteria	2017-08-07	0	10
	Ambient	7	S	Fungia scuteria	2017-08-07	0	12
	Ambient	12	S	Fungia scuteria	2017-08-07	0	8
	Ambient	5	S	Fungia scuteria	2017-08-11	0	10
	Ambient	7	S	Fungia scuteria	2017-08-11	0	12
	Ambient	12	S	Fungia scuteria	2017-08-11	0	8
	Ambient	5	S	Fungia scuteria	2017-08-16	0	9
	Ambient	7	S	Fungia scuteria	2017-08-16	0	13
	Ambient	12	S	Fungia scuteria	2017-08-16	0	8
	Ambient	5	S	Fungia scuteria	2017-08-23	0	10
	Ambient	7	S	Fungia scuteria	2017-08-23	0	13
	Ambient	12	S	Fungia scuteria	2017-08-23	0	8
	Ambient	5	S	Fungia scuteria	2017-08-30	0	10
	Ambient	7	S	Fungia scuteria	2017-08-30	0	13
	Ambient	12	S	Fungia scuteria	2017-08-30	0	8
	Ambient	5	S	Fungia scuteria	2017-09-08	0	10
	Ambient	7	S	Fungia scuteria	2017-09-08	0	13
	Ambient	12	S	Fungia scuteria	2017-09-08	0	7
	Ambient	5	S	Montipera capitata	2017-07-12	0	12
	Ambient	7	S	Montipera capitata	2017-07-12	0	10
	Ambient	12	S	Montipera capitata	2017-07-12	0	9
	Ambient	5	S	Montipera capitata	2017-07-17	0	12
	Ambient	7	S	Montipera capitata	2017-07-17	0	10
	Ambient	12	S	Montipera capitata	2017-07-17	0	9
	Ambient	5	S	Montipera capitata	2017-07-19	0	12
	Ambient	7	S	Montipera capitata	2017-07-19	0	10
	Ambient	12	S	Montipera capitata	2017-07-19	0	9
	Ambient	5	S	Montipera capitata	2017-07-21	0	12
	Ambient	7	S	Montipera capitata	2017-07-21	0	10
	Ambient	12	S	Montipera capitata	2017-07-21	0	9
	Ambient	5	S	Montipera capitata	2017-07-24	0	12
	Ambient	7	S	Montipera capitata	2017-07-24	0	10
	Ambient	12	S	Montipera capitata	2017-07-24	0	9
	Ambient	5	S	Montipera capitata	2017-07-26	0	12
	Ambient	7	S	Montipera capitata	2017-07-26	0	10
	Ambient	12	S	Montipera capitata	2017-07-26	0	9
	Ambient	5	S	Montipera capitata	2017-07-28	0	12
	Ambient	7	S	Montipera capitata	2017-07-28	0	10
	Ambient	12	S	Montipera capitata	2017-07-28	0	9
	Ambient	5	S	Montipera capitata	2017-08-02	0	12
	Ambient	7	S	Montipera capitata	2017-08-02	0	10
	Ambient	12	S	Montipera capitata	2017-08-02	0	9
	Ambient	5	S	Montipera capitata	2017-08-07	0	12
	Ambient	7	S	Montipera capitata	2017-08-07	0	10
	Ambient	12	S	Montipera capitata	2017-08-07	0	9
	Ambient	5	S	Montipera capitata	2017-08-11	0	12
	Ambient	7	S	Montipera capitata	2017-08-11	0	10
	Ambient	12	S	Montipera capitata	2017-08-11	0	9
	Ambient	5	S	Montipera capitata	2017-08-16	0	12
	Ambient	7	S	Montipera capitata	2017-08-16	0	10
	Ambient	12	S	Montipera capitata	2017-08-16	0	9
	Ambient	5	S	Montipera capitata	2017-08-23	0	12
	Ambient	7	S	Montipera capitata	2017-08-23	0	10
	Ambient	12	S	Montipera capitata	2017-08-23	0	9
	Ambient	5	S	Montipera capitata	2017-08-30	0	12
	Ambient	7	S	Montipera capitata	2017-08-30	0	9
	Ambient	12	S	Montipera capitata	2017-08-30	0	9
	Ambient	5	S	Montipera capitata	2017-09-08	0	12
	Ambient	7	S	Montipera capitata	2017-09-08	0	10
	Ambient	12	S	Montipera capitata	2017-09-08	0	9
	Ambient	5	S	Pocillopora damicornis	2017-07-12	0	9
	Ambient	7	S	Pocillopora damicornis	2017-07-12	0	7
	Ambient	12	S	Pocillopora damicornis	2017-07-12	0	13
	Ambient	5	S	Pocillopora damicornis	2017-07-17	0	9
	Ambient	7	S	Pocillopora damicornis	2017-07-17	0	7
	Ambient	12	S	Pocillopora damicornis	2017-07-17	0	13
	Ambient	5	S	Pocillopora damicornis	2017-07-19	0	9
	Ambient	7	S	Pocillopora damicornis	2017-07-19	0	7
	Ambient	12	S	Pocillopora damicornis	2017-07-19	0	13
	Ambient	5	S	Pocillopora damicornis	2017-07-21	0	9
	Ambient	7	S	Pocillopora damicornis	2017-07-21	0	7
	Ambient	12	S	Pocillopora damicornis	2017-07-21	0	13
	Ambient	5	S	Pocillopora damicornis	2017-07-24	0	9
	Ambient	7	S	Pocillopora damicornis	2017-07-24	0	7
	Ambient	12	S	Pocillopora damicornis	2017-07-24	0	13
	Ambient	5	S	Pocillopora damicornis	2017-07-26	0	9
	Ambient	7	S	Pocillopora damicornis	2017-07-26	0	7
	Ambient	12	S	Pocillopora damicornis	2017-07-26	0	13
	Ambient	5	S	Pocillopora damicornis	2017-07-28	0	9
	Ambient	7	S	Pocillopora damicornis	2017-07-28	0	7
	Ambient	12	S	Pocillopora damicornis	2017-07-28	0	13
	Ambient	5	S	Pocillopora damicornis	2017-08-02	0	7
	Ambient	7	S	Pocillopora damicornis	2017-08-02	0	6
	Ambient	12	S	Pocillopora damicornis	2017-08-02	0	12
	Ambient	5	S	Pocillopora damicornis	2017-08-07	0	9
	Ambient	7	S	Pocillopora damicornis	2017-08-07	0	7
	Ambient	12	S	Pocillopora damicornis	2017-08-07	0	13
	Ambient	5	S	Pocillopora damicornis	2017-08-11	0	8
	Ambient	7	S	Pocillopora damicornis	2017-08-11	0	7
	Ambient	12	S	Pocillopora damicornis	2017-08-11	0	13
	Ambient	5	S	Pocillopora damicornis	2017-08-16	0	9
	Ambient	7	S	Pocillopora damicornis	2017-08-16	0	7
	Ambient	12	S	Pocillopora damicornis	2017-08-16	0	13
	Ambient	5	S	Pocillopora damicornis	2017-08-23	0	9
	Ambient	7	S	Pocillopora damicornis	2017-08-23	0	7
	Ambient	12	S	Pocillopora damicornis	2017-08-23	0	13
	Ambient	5	S	Pocillopora damicornis	2017-08-30	0	9
	Ambient	7	S	Pocillopora damicornis	2017-08-30	1	6
	Ambient	12	S	Pocillopora damicornis	2017-08-30	0	13
	Ambient	5	S	Pocillopora damicornis	2017-09-08	0	9
	Ambient	7	S	Pocillopora damicornis	2017-09-08	1	6
	Ambient	12	S	Pocillopora damicornis	2017-09-08	0	13
	Ambient	5	S	Porites compressa	2017-07-12	0	9
	Ambient	7	S	Porites compressa	2017-07-12	0	10
	Ambient	12	S	Porites compressa	2017-07-12	0	9
	Ambient	5	S	Porites compressa	2017-07-17	0	9
	Ambient	7	S	Porites compressa	2017-07-17	0	10
	Ambient	12	S	Porites compressa	2017-07-17	0	9
	Ambient	5	S	Porites compressa	2017-07-19	0	9
	Ambient	7	S	Porites compressa	2017-07-19	0	10
	Ambient	12	S	Porites compressa	2017-07-19	0	9
	Ambient	5	S	Porites compressa	2017-07-21	0	9
	Ambient	7	S	Porites compressa	2017-07-21	0	10
	Ambient	12	S	Porites compressa	2017-07-21	0	8
	Ambient	5	S	Porites compressa	2017-07-24	0	7
	Ambient	7	S	Porites compressa	2017-07-24	0	6
	Ambient	12	S	Porites compressa	2017-07-24	0	9
	Ambient	5	S	Porites compressa	2017-07-26	0	5
	Ambient	7	S	Porites compressa	2017-07-26	0	6
	Ambient	12	S	Porites compressa	2017-07-26	0	4
	Ambient	5	S	Porites compressa	2017-07-28	0	4
	Ambient	7	S	Porites compressa	2017-07-28	0	5
	Ambient	12	S	Porites compressa	2017-07-28	0	6
	Ambient	5	S	Porites compressa	2017-08-02	0	4
	Ambient	7	S	Porites compressa	2017-08-02	0	4
	Ambient	12	S	Porites compressa	2017-08-02	0	3
	Ambient	5	S	Porites compressa	2017-08-07	0	5
	Ambient	7	S	Porites compressa	2017-08-07	0	5
	Ambient	12	S	Porites compressa	2017-08-07	0	4
	Ambient	5	S	Porites compressa	2017-08-11	0	2
	Ambient	7	S	Porites compressa	2017-08-11	0	4
	Ambient	12	S	Porites compressa	2017-08-11	0	3
	Ambient	5	S	Porites compressa	2017-08-16	0	4
	Ambient	7	S	Porites compressa	2017-08-16	0	5
	Ambient	12	S	Porites compressa	2017-08-16	0	5
	Ambient	5	S	Porites compressa	2017-08-23	0	4
	Ambient	7	S	Porites compressa	2017-08-23	0	5
	Ambient	12	S	Porites compressa	2017-08-23	0	7
	Ambient	5	S	Porites compressa	2017-08-30	0	2
	Ambient	7	S	Porites compressa	2017-08-30	1	5
	Ambient	12	S	Porites compressa	2017-08-30	0	7
	Ambient	5	S	Porites compressa	2017-09-08	0	3
	Ambient	7	S	Porites compressa	2017-09-08	1	3
	Ambient	12	S	Porites compressa	2017-09-08	0	4
	Heated	4	U	Fungia scuteria	2017-07-12	0	9
	Heated	8	U	Fungia scuteria	2017-07-12	0	9
	Heated	11	U	Fungia scuteria	2017-07-12	0	9
	Heated	4	U	Fungia scuteria	2017-07-17	0	9
	Heated	8	U	Fungia scuteria	2017-07-17	0	9
	Heated	11	U	Fungia scuteria	2017-07-17	0	9
	Heated	4	U	Fungia scuteria	2017-07-19	0	9
	Heated	8	U	Fungia scuteria	2017-07-19	0	9
	Heated	11	U	Fungia scuteria	2017-07-19	0	9
	Heated	4	U	Fungia scuteria	2017-07-21	0	9
	Heated	8	U	Fungia scuteria	2017-07-21	0	9
	Heated	11	U	Fungia scuteria	2017-07-21	0	9
	Heated	4	U	Fungia scuteria	2017-07-24	0	9
	Heated	8	U	Fungia scuteria	2017-07-24	0	9
	Heated	11	U	Fungia scuteria	2017-07-24	0	9
	Heated	4	U	Fungia scuteria	2017-07-26	0	9
	Heated	8	U	Fungia scuteria	2017-07-26	0	9
	Heated	11	U	Fungia scuteria	2017-07-26	0	9
	Heated	4	U	Fungia scuteria	2017-07-28	0	9
	Heated	8	U	Fungia scuteria	2017-07-28	0	9
	Heated	11	U	Fungia scuteria	2017-07-28	0	9
	Heated	4	U	Fungia scuteria	2017-08-02	1	8
	Heated	8	U	Fungia scuteria	2017-08-02	2	7
	Heated	11	U	Fungia scuteria	2017-08-02	0	9
	Heated	4	U	Fungia scuteria	2017-08-07	2	7
	Heated	8	U	Fungia scuteria	2017-08-07	0	9
	Heated	11	U	Fungia scuteria	2017-08-07	0	9
	Heated	4	U	Fungia scuteria	2017-08-11	2	7
	Heated	8	U	Fungia scuteria	2017-08-11	0	9
	Heated	11	U	Fungia scuteria	2017-08-11	0	9
	Heated	4	U	Fungia scuteria	2017-08-16	2	7
	Heated	8	U	Fungia scuteria	2017-08-16	1	8
	Heated	11	U	Fungia scuteria	2017-08-16	0	9
	Heated	4	U	Fungia scuteria	2017-08-23	3	6
	Heated	8	U	Fungia scuteria	2017-08-23	1	8
	Heated	11	U	Fungia scuteria	2017-08-23	0	9
	Heated	4	U	Fungia scuteria	2017-08-30	2	7
	Heated	8	U	Fungia scuteria	2017-08-30	1	8
	Heated	11	U	Fungia scuteria	2017-08-30	1	8
	Heated	4	U	Fungia scuteria	2017-09-08	3	6
	Heated	8	U	Fungia scuteria	2017-09-08	2	7
	Heated	11	U	Fungia scuteria	2017-09-08	0	9
	Heated	4	U	Montipera capitata	2017-07-12	0	12
	Heated	8	U	Montipera capitata	2017-07-12	0	11
	Heated	11	U	Montipera capitata	2017-07-12	0	12
	Heated	4	U	Montipera capitata	2017-07-17	1	11
	Heated	8	U	Montipera capitata	2017-07-17	0	11
	Heated	11	U	Montipera capitata	2017-07-17	0	12
	Heated	4	U	Montipera capitata	2017-07-19	0	12
	Heated	8	U	Montipera capitata	2017-07-19	0	11
	Heated	11	U	Montipera capitata	2017-07-19	1	11
	Heated	4	U	Montipera capitata	2017-07-21	0	12
	Heated	8	U	Montipera capitata	2017-07-21	1	10
	Heated	11	U	Montipera capitata	2017-07-21	0	12
	Heated	4	U	Montipera capitata	2017-07-24	0	12
	Heated	8	U	Montipera capitata	2017-07-24	0	11
	Heated	11	U	Montipera capitata	2017-07-24	0	12
	Heated	4	U	Montipera capitata	2017-07-26	0	12
	Heated	8	U	Montipera capitata	2017-07-26	0	11
	Heated	11	U	Montipera capitata	2017-07-26	0	12
	Heated	4	U	Montipera capitata	2017-07-28	2	10
	Heated	8	U	Montipera capitata	2017-07-28	1	10
	Heated	11	U	Montipera capitata	2017-07-28	0	12
	Heated	4	U	Montipera capitata	2017-08-02	2	10
	Heated	8	U	Montipera capitata	2017-08-02	2	9
	Heated	11	U	Montipera capitata	2017-08-02	0	12
	Heated	4	U	Montipera capitata	2017-08-07	2	10
	Heated	8	U	Montipera capitata	2017-08-07	0	11
	Heated	11	U	Montipera capitata	2017-08-07	1	11
	Heated	4	U	Montipera capitata	2017-08-11	3	9
	Heated	8	U	Montipera capitata	2017-08-11	1	10
	Heated	11	U	Montipera capitata	2017-08-11	2	10
	Heated	4	U	Montipera capitata	2017-08-16	5	7
	Heated	8	U	Montipera capitata	2017-08-16	5	6
	Heated	11	U	Montipera capitata	2017-08-16	2	10
	Heated	4	U	Montipera capitata	2017-08-23	8	4
	Heated	8	U	Montipera capitata	2017-08-23	7	4
	Heated	11	U	Montipera capitata	2017-08-23	5	7
	Heated	4	U	Montipera capitata	2017-08-30	7	5
	Heated	8	U	Montipera capitata	2017-08-30	9	2
	Heated	11	U	Montipera capitata	2017-08-30	7	5
	Heated	4	U	Montipera capitata	2017-09-08	10	2
	Heated	8	U	Montipera capitata	2017-09-08	9	2
	Heated	11	U	Montipera capitata	2017-09-08	9	3
	Heated	4	U	Pocillopora damicornis	2017-07-12	0	11
	Heated	8	U	Pocillopora damicornis	2017-07-12	0	13
	Heated	11	U	Pocillopora damicornis	2017-07-12	0	11
	Heated	4	U	Pocillopora damicornis	2017-07-17	0	11
	Heated	8	U	Pocillopora damicornis	2017-07-17	0	13
	Heated	11	U	Pocillopora damicornis	2017-07-17	0	11
	Heated	4	U	Pocillopora damicornis	2017-07-19	0	11
	Heated	8	U	Pocillopora damicornis	2017-07-19	1	12
	Heated	11	U	Pocillopora damicornis	2017-07-19	0	11
	Heated	4	U	Pocillopora damicornis	2017-07-21	0	11
	Heated	8	U	Pocillopora damicornis	2017-07-21	0	13
	Heated	11	U	Pocillopora damicornis	2017-07-21	0	11
	Heated	4	U	Pocillopora damicornis	2017-07-24	0	11
	Heated	8	U	Pocillopora damicornis	2017-07-24	0	13
	Heated	11	U	Pocillopora damicornis	2017-07-24	2	9
	Heated	4	U	Pocillopora damicornis	2017-07-26	0	11
	Heated	8	U	Pocillopora damicornis	2017-07-26	3	10
	Heated	11	U	Pocillopora damicornis	2017-07-26	4	7
	Heated	4	U	Pocillopora damicornis	2017-07-28	3	8
	Heated	8	U	Pocillopora damicornis	2017-07-28	6	7
	Heated	11	U	Pocillopora damicornis	2017-07-28	5	6
	Heated	4	U	Pocillopora damicornis	2017-08-02	4	7
	Heated	8	U	Pocillopora damicornis	2017-08-02	4	9
	Heated	11	U	Pocillopora damicornis	2017-08-02	5	6
	Heated	4	U	Pocillopora damicornis	2017-08-07	4	7
	Heated	8	U	Pocillopora damicornis	2017-08-07	1	12
	Heated	11	U	Pocillopora damicornis	2017-08-07	3	8
	Heated	4	U	Pocillopora damicornis	2017-08-11	4	7
	Heated	8	U	Pocillopora damicornis	2017-08-11	7	6
	Heated	11	U	Pocillopora damicornis	2017-08-11	5	6
	Heated	4	U	Pocillopora damicornis	2017-08-16	7	4
	Heated	8	U	Pocillopora damicornis	2017-08-16	9	4
	Heated	11	U	Pocillopora damicornis	2017-08-16	7	4
	Heated	4	U	Pocillopora damicornis	2017-08-23	8	3
	Heated	8	U	Pocillopora damicornis	2017-08-23	10	3
	Heated	11	U	Pocillopora damicornis	2017-08-23	9	2
	Heated	4	U	Pocillopora damicornis	2017-08-30	9	2
	Heated	8	U	Pocillopora damicornis	2017-08-30	12	1
	Heated	11	U	Pocillopora damicornis	2017-08-30	9	2
	Heated	4	U	Pocillopora damicornis	2017-09-08	10	1
	Heated	8	U	Pocillopora damicornis	2017-09-08	11	2
	Heated	11	U	Pocillopora damicornis	2017-09-08	10	1
	Heated	4	U	Porites compressa	2017-07-12	0	8
	Heated	8	U	Porites compressa	2017-07-12	0	7
	Heated	11	U	Porites compressa	2017-07-12	0	8
	Heated	4	U	Porites compressa	2017-07-17	0	8
	Heated	8	U	Porites compressa	2017-07-17	0	7
	Heated	11	U	Porites compressa	2017-07-17	0	8
	Heated	4	U	Porites compressa	2017-07-19	0	8
	Heated	8	U	Porites compressa	2017-07-19	0	7
	Heated	11	U	Porites compressa	2017-07-19	0	8
	Heated	4	U	Porites compressa	2017-07-21	0	8
	Heated	8	U	Porites compressa	2017-07-21	0	7
	Heated	11	U	Porites compressa	2017-07-21	0	8
	Heated	4	U	Porites compressa	2017-07-24	0	6
	Heated	8	U	Porites compressa	2017-07-24	0	7
	Heated	11	U	Porites compressa	2017-07-24	0	7
	Heated	4	U	Porites compressa	2017-07-26	0	6
	Heated	8	U	Porites compressa	2017-07-26	1	6
	Heated	11	U	Porites compressa	2017-07-26	0	8
	Heated	4	U	Porites compressa	2017-07-28	2	6
	Heated	8	U	Porites compressa	2017-07-28	0	7
	Heated	11	U	Porites compressa	2017-07-28	3	5
	Heated	4	U	Porites compressa	2017-08-02	5	3
	Heated	8	U	Porites compressa	2017-08-02	2	5
	Heated	11	U	Porites compressa	2017-08-02	3	5
	Heated	4	U	Porites compressa	2017-08-07	6	2
	Heated	8	U	Porites compressa	2017-08-07	0	7
	Heated	11	U	Porites compressa	2017-08-07	4	4
	Heated	4	U	Porites compressa	2017-08-11	6	2
	Heated	8	U	Porites compressa	2017-08-11	3	4
	Heated	11	U	Porites compressa	2017-08-11	3	5
	Heated	4	U	Porites compressa	2017-08-16	6	2
	Heated	8	U	Porites compressa	2017-08-16	6	1
	Heated	11	U	Porites compressa	2017-08-16	3	5
	Heated	4	U	Porites compressa	2017-08-23	6	2
	Heated	8	U	Porites compressa	2017-08-23	7	0
	Heated	11	U	Porites compressa	2017-08-23	2	6
	Heated	4	U	Porites compressa	2017-08-30	6	2
	Heated	8	U	Porites compressa	2017-08-30	7	0
	Heated	11	U	Porites compressa	2017-08-30	2	6
	Heated	4	U	Porites compressa	2017-09-08	7	1
	Heated	8	U	Porites compressa	2017-09-08	7	0
	Heated	11	U	Porites compressa	2017-09-08	4	4
	Heated	4	S	Fungia scuteria	2017-07-12	0	11
	Heated	8	S	Fungia scuteria	2017-07-12	0	11
	Heated	11	S	Fungia scuteria	2017-07-12	0	11
	Heated	4	S	Fungia scuteria	2017-07-17	0	11
	Heated	8	S	Fungia scuteria	2017-07-17	0	11
	Heated	11	S	Fungia scuteria	2017-07-17	0	11
	Heated	4	S	Fungia scuteria	2017-07-19	0	11
	Heated	8	S	Fungia scuteria	2017-07-19	0	11
	Heated	11	S	Fungia scuteria	2017-07-19	0	11
	Heated	4	S	Fungia scuteria	2017-07-21	0	11
	Heated	8	S	Fungia scuteria	2017-07-21	0	11
	Heated	11	S	Fungia scuteria	2017-07-21	0	11
	Heated	4	S	Fungia scuteria	2017-07-24	0	11
	Heated	8	S	Fungia scuteria	2017-07-24	0	11
	Heated	11	S	Fungia scuteria	2017-07-24	0	11
	Heated	4	S	Fungia scuteria	2017-07-26	0	11
	Heated	8	S	Fungia scuteria	2017-07-26	0	11
	Heated	11	S	Fungia scuteria	2017-07-26	0	11
	Heated	4	S	Fungia scuteria	2017-07-28	0	11
	Heated	8	S	Fungia scuteria	2017-07-28	0	11
	Heated	11	S	Fungia scuteria	2017-07-28	0	11
	Heated	4	S	Fungia scuteria	2017-08-02	0	11
	Heated	8	S	Fungia scuteria	2017-08-02	0	11
	Heated	11	S	Fungia scuteria	2017-08-02	0	11
	Heated	4	S	Fungia scuteria	2017-08-07	1	10
	Heated	8	S	Fungia scuteria	2017-08-07	0	11
	Heated	11	S	Fungia scuteria	2017-08-07	0	11
	Heated	4	S	Fungia scuteria	2017-08-11	1	10
	Heated	8	S	Fungia scuteria	2017-08-11	0	11
	Heated	11	S	Fungia scuteria	2017-08-11	2	9
	Heated	4	S	Fungia scuteria	2017-08-16	1	10
	Heated	8	S	Fungia scuteria	2017-08-16	0	11
	Heated	11	S	Fungia scuteria	2017-08-16	0	11
	Heated	4	S	Fungia scuteria	2017-08-23	2	9
	Heated	8	S	Fungia scuteria	2017-08-23	1	10
	Heated	11	S	Fungia scuteria	2017-08-23	1	10
	Heated	4	S	Fungia scuteria	2017-08-30	3	8
	Heated	8	S	Fungia scuteria	2017-08-30	0	11
	Heated	11	S	Fungia scuteria	2017-08-30	0	11
	Heated	4	S	Fungia scuteria	2017-09-08	4	7
	Heated	8	S	Fungia scuteria	2017-09-08	0	11
	Heated	11	S	Fungia scuteria	2017-09-08	1	10
	Heated	4	S	Montipera capitata	2017-07-12	0	8
	Heated	8	S	Montipera capitata	2017-07-12	0	9
	Heated	11	S	Montipera capitata	2017-07-12	0	8
	Heated	4	S	Montipera capitata	2017-07-17	0	8
	Heated	8	S	Montipera capitata	2017-07-17	0	9
	Heated	11	S	Montipera capitata	2017-07-17	0	8
	Heated	4	S	Montipera capitata	2017-07-19	0	8
	Heated	8	S	Montipera capitata	2017-07-19	0	9
	Heated	11	S	Montipera capitata	2017-07-19	0	8
	Heated	4	S	Montipera capitata	2017-07-21	1	7
	Heated	8	S	Montipera capitata	2017-07-21	0	9
	Heated	11	S	Montipera capitata	2017-07-21	0	8
	Heated	4	S	Montipera capitata	2017-07-24	1	7
	Heated	8	S	Montipera capitata	2017-07-24	0	9
	Heated	11	S	Montipera capitata	2017-07-24	0	8
	Heated	4	S	Montipera capitata	2017-07-26	1	7
	Heated	8	S	Montipera capitata	2017-07-26	0	9
	Heated	11	S	Montipera capitata	2017-07-26	0	8
	Heated	4	S	Montipera capitata	2017-07-28	1	7
	Heated	8	S	Montipera capitata	2017-07-28	1	8
	Heated	11	S	Montipera capitata	2017-07-28	0	8
	Heated	4	S	Montipera capitata	2017-08-02	2	6
	Heated	8	S	Montipera capitata	2017-08-02	1	8
	Heated	11	S	Montipera capitata	2017-08-02	0	8
	Heated	4	S	Montipera capitata	2017-08-07	2	6
	Heated	8	S	Montipera capitata	2017-08-07	1	8
	Heated	11	S	Montipera capitata	2017-08-07	2	6
	Heated	4	S	Montipera capitata	2017-08-11	1	7
	Heated	8	S	Montipera capitata	2017-08-11	2	7
	Heated	11	S	Montipera capitata	2017-08-11	1	7
	Heated	4	S	Montipera capitata	2017-08-16	2	6
	Heated	8	S	Montipera capitata	2017-08-16	2	7
	Heated	11	S	Montipera capitata	2017-08-16	2	6
	Heated	4	S	Montipera capitata	2017-08-23	4	4
	Heated	8	S	Montipera capitata	2017-08-23	2	7
	Heated	11	S	Montipera capitata	2017-08-23	2	6
	Heated	4	S	Montipera capitata	2017-08-30	4	4
	Heated	8	S	Montipera capitata	2017-08-30	5	4
	Heated	11	S	Montipera capitata	2017-08-30	3	5
	Heated	4	S	Montipera capitata	2017-09-08	5	3
	Heated	8	S	Montipera capitata	2017-09-08	3	6
	Heated	11	S	Montipera capitata	2017-09-08	3	5
	Heated	4	S	Pocillopora damicornis	2017-07-12	0	9
	Heated	8	S	Pocillopora damicornis	2017-07-12	0	7
	Heated	11	S	Pocillopora damicornis	2017-07-12	0	9
	Heated	4	S	Pocillopora damicornis	2017-07-17	0	9
	Heated	8	S	Pocillopora damicornis	2017-07-17	0	7
	Heated	11	S	Pocillopora damicornis	2017-07-17	0	9
	Heated	4	S	Pocillopora damicornis	2017-07-19	0	9
	Heated	8	S	Pocillopora damicornis	2017-07-19	1	6
	Heated	11	S	Pocillopora damicornis	2017-07-19	0	9
	Heated	4	S	Pocillopora damicornis	2017-07-21	1	8
	Heated	8	S	Pocillopora damicornis	2017-07-21	0	7
	Heated	11	S	Pocillopora damicornis	2017-07-21	0	9
	Heated	4	S	Pocillopora damicornis	2017-07-24	1	8
	Heated	8	S	Pocillopora damicornis	2017-07-24	0	7
	Heated	11	S	Pocillopora damicornis	2017-07-24	0	9
	Heated	4	S	Pocillopora damicornis	2017-07-26	1	8
	Heated	8	S	Pocillopora damicornis	2017-07-26	0	7
	Heated	11	S	Pocillopora damicornis	2017-07-26	2	7
	Heated	4	S	Pocillopora damicornis	2017-07-28	2	7
	Heated	8	S	Pocillopora damicornis	2017-07-28	1	6
	Heated	11	S	Pocillopora damicornis	2017-07-28	3	6
	Heated	4	S	Pocillopora damicornis	2017-08-02	3	6
	Heated	8	S	Pocillopora damicornis	2017-08-02	1	6
	Heated	11	S	Pocillopora damicornis	2017-08-02	3	6
	Heated	4	S	Pocillopora damicornis	2017-08-07	4	5
	Heated	8	S	Pocillopora damicornis	2017-08-07	1	6
	Heated	11	S	Pocillopora damicornis	2017-08-07	3	6
	Heated	4	S	Pocillopora damicornis	2017-08-11	3	6
	Heated	8	S	Pocillopora damicornis	2017-08-11	2	5
	Heated	11	S	Pocillopora damicornis	2017-08-11	3	6
	Heated	4	S	Pocillopora damicornis	2017-08-16	5	4
	Heated	8	S	Pocillopora damicornis	2017-08-16	3	4
	Heated	11	S	Pocillopora damicornis	2017-08-16	6	3
	Heated	4	S	Pocillopora damicornis	2017-08-23	7	2
	Heated	8	S	Pocillopora damicornis	2017-08-23	4	3
	Heated	11	S	Pocillopora damicornis	2017-08-23	8	1
	Heated	4	S	Pocillopora damicornis	2017-08-30	9	0
	Heated	8	S	Pocillopora damicornis	2017-08-30	5	2
	Heated	11	S	Pocillopora damicornis	2017-08-30	8	1
	Heated	4	S	Pocillopora damicornis	2017-09-08	7	2
	Heated	8	S	Pocillopora damicornis	2017-09-08	6	1
	Heated	11	S	Pocillopora damicornis	2017-09-08	9	0
	Heated	4	S	Porites compressa	2017-07-12	0	12
	Heated	8	S	Porites compressa	2017-07-12	0	13
	Heated	11	S	Porites compressa	2017-07-12	0	12
	Heated	4	S	Porites compressa	2017-07-17	0	12
	Heated	8	S	Porites compressa	2017-07-17	0	13
	Heated	11	S	Porites compressa	2017-07-17	0	12
	Heated	4	S	Porites compressa	2017-07-19	0	12
	Heated	8	S	Porites compressa	2017-07-19	0	13
	Heated	11	S	Porites compressa	2017-07-19	0	12
	Heated	4	S	Porites compressa	2017-07-21	0	12
	Heated	8	S	Porites compressa	2017-07-21	0	13
	Heated	11	S	Porites compressa	2017-07-21	0	12
	Heated	4	S	Porites compressa	2017-07-24	0	9
	Heated	8	S	Porites compressa	2017-07-24	0	9
	Heated	11	S	Porites compressa	2017-07-24	0	12
	Heated	4	S	Porites compressa	2017-07-26	0	12
	Heated	8	S	Porites compressa	2017-07-26	1	12
	Heated	11	S	Porites compressa	2017-07-26	2	10
	Heated	4	S	Porites compressa	2017-07-28	0	9
	Heated	8	S	Porites compressa	2017-07-28	2	11
	Heated	11	S	Porites compressa	2017-07-28	5	7
	Heated	4	S	Porites compressa	2017-08-02	2	10
	Heated	8	S	Porites compressa	2017-08-02	3	10
	Heated	11	S	Porites compressa	2017-08-02	4	8
	Heated	4	S	Porites compressa	2017-08-07	3	9
	Heated	8	S	Porites compressa	2017-08-07	4	9
	Heated	11	S	Porites compressa	2017-08-07	4	8
	Heated	4	S	Porites compressa	2017-08-11	4	8
	Heated	8	S	Porites compressa	2017-08-11	6	7
	Heated	11	S	Porites compressa	2017-08-11	5	7
	Heated	4	S	Porites compressa	2017-08-16	3	9
	Heated	8	S	Porites compressa	2017-08-16	13	0
	Heated	11	S	Porites compressa	2017-08-16	4	8
	Heated	4	S	Porites compressa	2017-08-23	2	10
	Heated	8	S	Porites compressa	2017-08-23	13	0
	Heated	11	S	Porites compressa	2017-08-23	5	7
	Heated	4	S	Porites compressa	2017-08-30	3	9
	Heated	8	S	Porites compressa	2017-08-30	13	0
	Heated	11	S	Porites compressa	2017-08-30	7	5
	Heated	4	S	Porites compressa	2017-09-08	4	8
	Heated	8	S	Porites compressa	2017-09-08	13	0
	Heated	11	S	Porites compressa	2017-09-08	8	4

## Sheet: Survivorship1970
			1970	Number of corals alive
Year	Treatment	Temperature	Days	F. scutaria	M. capitata	P. damicornis
1970	Heated	31	0	20	20	20
1970	Heated	31	3	17	12	5
1970	Heated	31	5	15	9	5
1970	Heated	31	6	13	8	4
1970	Heated	31	8	12	6	4
1970	Heated	31	9	10	2	4
1970	Heated	31	12	8	0	2
1970	Heated	31	14	8	0	1
1970	Heated	31	30	8	0	1
1970	Ambient	26.7	0	20	20	20
1970	Ambient	26.7	3	20	20	20
1970	Ambient	26.7	5	20	20	20
1970	Ambient	26.7	6	20	20	20
1970	Ambient	26.7	8	20	20	20
1970	Ambient	26.7	9	20	20	20
1970	Ambient	26.7	12	20	20	20
1970	Ambient	26.7	14	20	20	20
1970	Ambient	26.7	30	20	20	20

## Sheet: Survivorship 1970 vs 2017
At 30 Days (end of experimental period)	Year	Treatment	Species	Mean dead	SE	Mean alive	SE	No. of Day	Survivorship %
	1970	Ambient	Fungia scuteria	0	0	20	0	30	100
	2017	Ambient	Fungia scuteria	0	0	19.3333	0.333333		96.6667
	1970	Heated	Fungia scuteria	12	0	8	0		40
	2017	Heated	Fungia scuteria	1.66667	0.881917	18.3333	0.881917		91.6667
	1970	Ambient	Montipera capitata	0	0	20	0		100
	2017	Ambient	Montipera capitata	0	0	19.6667	0.333333		98.3333
	1970	Heated	Montipera capitata	20	0	0	0		0
	2017	Heated	Montipera capitata	3.33333	0.333333	16.6667	0.333333		83.3333
	1970	Ambient	Pocillopora damicornis	0	0	20	0		100
	2017	Ambient	Pocillopora damicornis	0.333333	0.333333	19.3333	0.333333		96.6667
	1970	Heated	Pocillopora damicornis	19	0	1	0		5
	2017	Heated	Pocillopora damicornis	8	0.57735	12	0.57735		60

[truncated: 1 more sheets: Partial Mortality 2017 Raw]
